# Supplementary material for: CaNDis: a web server for investigation of causal relationships between diseases, drugs and drug targets
Source: Bioinformatics. 2020 Sep 1;37(6):885–7. doi: 10.1093/bioinformatics/btaa762 (PMC8098028; doi:10.1093/bioinformatics/btaa762)
Supplement: btaa762_Supplementary_Data [file btaa762_supplementary_data.zip]

Archive with 2 entries (2 files):
- stats.json
- supplementary-information-minor-rev-final.pdf
