# Supplementary material for: CaNDis: a web server for investigation of causal relationships between diseases, drugs and drug targets
Source: Bioinformatics. 2020 Sep 1;37(6):885–7. doi: 10.1093/bioinformatics/btaa762 (PMC8098028; doi:10.1093/bioinformatics/btaa762)
Supplement: btaa762_Supplementary_Data [file btaa762_supplementary_data.zip › stats.json]

{
  "pathways": {
    "nodes": 4937,
    "edges": 14036,
    "average_degree": 5.686044156370265,
    "betweenness": 5579.4375126595005,
    "node_types": [
      {
        "type": "p",
        "occurances": 2959,
        "description": "protein"
      },
      {
        "type": "bp",
        "occurances": 97,
        "description": "biosynthesis"
      },
      {
        "type": "kin",
        "occurances": 148,
        "description": "kinaseActivity"
      },
      {
        "type": "tscript",
        "occurances": 113,
        "description": "transcript"
      },
      {
        "type": "gtp",
        "occurances": 14,
        "description": "gtpBoundActivity"
      },
      {
        "type": "cat",
        "occurances": 278,
        "description": "catalyst"
      },
      {
        "type": "complex",
        "occurances": 90,
        "description": "complex"
      },
      {
        "type": "path",
        "occurances": 25,
        "description": "pathway"
      },
      {
        "type": "a",
        "occurances": 123,
        "description": "abundance"
      },
      {
        "type": "r",
        "occurances": 6,
        "description": "RNA"
      },
      {
        "type": "deg",
        "occurances": 30,
        "description": "degradation"
      },
      {
        "type": "phos",
        "occurances": 13,
        "description": "phosphorylation"
      },
      {
        "type": "tport",
        "occurances": 2,
        "description": "transport"
      },
      {
        "type": "act",
        "occurances": 11,
        "description": "activity"
      },
      {
        "type": "surf",
        "occurances": 4,
        "description": "cellSurfaceExpression"
      },
      {
        "type": "m",
        "occurances": 1,
        "description": "microRNA"
      },
      {
        "type": "tloc",
        "occurances": 4,
        "description": "translocation"
      },
      {
        "type": "rxn",
        "occurances": 1,
        "description": "reaction"
      },
      {
        "type": "drug",
        "occurances": 985,
        "description": "drug binding (CaNDis native)"
      },
      {
        "type": "prd",
        "occurances": 33,
        "description": "rna binding (CaNDis native)"
      }
    ],
    "edge_types": [
      {
        "type": "increases",
        "occurances": 2754
      },
      {
        "type": "directlyIncreases",
        "occurances": 1030
      },
      {
        "type": "decreases",
        "occurances": 5076
      },
      {
        "type": "directlyDecreases",
        "occurances": 259
      },
      {
        "type": "drug-protein interaction",
        "occurances": 4872
      },
      {
        "type": "promote exon inclusion",
        "occurances": 1
      },
      {
        "type": "promote deadenylation; destabilizationANDmediating mRNA degradationANDregulation of mRNA stability",
        "occurances": 1
      },
      {
        "type": "mRNA stabilization",
        "occurances": 6
      },
      {
        "type": "unknown interaction",
        "occurances": 27
      },
      {
        "type": "mediating mRNA degradation",
        "occurances": 4
      },
      {
        "type": "promoting mRNA instability",
        "occurances": 1
      },
      {
        "type": "Translational activationANDIncreasing mRNA stability",
        "occurances": 1
      },
      {
        "type": "mRNA sptabilization",
        "occurances": 1
      },
      {
        "type": "enhance stability",
        "occurances": 1
      },
      {
        "type": "Stabilization",
        "occurances": 1
      },
      {
        "type": "represses internal ribosome entry site-mediated translation under IL-1 beta treatment",
        "occurances": 1
      }
    ]
  },
  "diseases": {
    "nodes": 5648,
    "edges": 1429213,
    "average_degree": 506.0952549575071,
    "betweenness": 5896.974504249316,
    "subgraphs": [
      {
        "id": "C0949804",
        "disease": "Polyomavirus Infections",
        "nodes": 317,
        "edges": 316,
        "average_degree": 1.9936908517350158,
        "betweenness": 157.00315457413248
      },
      {
        "id": "C0025202",
        "disease": "melanoma",
        "nodes": 3140,
        "edges": 3140,
        "average_degree": 2.0,
        "betweenness": 1568.5003184713376
      },
      {
        "id": "C0035228",
        "disease": "Respiratory Hypersensitivity",
        "nodes": 1592,
        "edges": 1592,
        "average_degree": 2.0,
        "betweenness": 794.5006281407035
      },
      {
        "id": "C0269102",
        "disease": "Endometrioma",
        "nodes": 2018,
        "edges": 2018,
        "average_degree": 2.0,
        "betweenness": 1007.5004955401388
      },
      {
        "id": "C0004352",
        "disease": "Autistic Disorder",
        "nodes": 2572,
        "edges": 2572,
        "average_degree": 2.0,
        "betweenness": 1284.5003888024883
      },
      {
        "id": "C0007570",
        "disease": "Celiac Disease",
        "nodes": 1217,
        "edges": 1217,
        "average_degree": 2.0,
        "betweenness": 607.0008216926869
      },
      {
        "id": "C0014175",
        "disease": "Endometriosis",
        "nodes": 2018,
        "edges": 2018,
        "average_degree": 2.0,
        "betweenness": 1007.5004955401388
      },
      {
        "id": "C2930967",
        "disease": "Gastro-enteropancreatic neuroendocrine tumor",
        "nodes": 486,
        "edges": 485,
        "average_degree": 1.9958847736625513,
        "betweenness": 241.50205761316872
      },
      {
        "id": "C0023893",
        "disease": "Liver Cirrhosis, Experimental",
        "nodes": 3442,
        "edges": 3442,
        "average_degree": 2.0,
        "betweenness": 1719.5002905287624
      },
      {
        "id": "C0003873",
        "disease": "Rheumatoid Arthritis",
        "nodes": 2503,
        "edges": 2503,
        "average_degree": 2.0,
        "betweenness": 1250.0003995205752
      },
      {
        "id": "C3714636",
        "disease": "Pneumonitis",
        "nodes": 2121,
        "edges": 2121,
        "average_degree": 2.0,
        "betweenness": 1059.000471475719
      },
      {
        "id": "C0020517",
        "disease": "Hypersensitivity",
        "nodes": 1899,
        "edges": 1899,
        "average_degree": 2.0,
        "betweenness": 948.0005265929436
      },
      {
        "id": "C1527304",
        "disease": "Allergic Reaction",
        "nodes": 1899,
        "edges": 1899,
        "average_degree": 2.0,
        "betweenness": 948.0005265929436
      },
      {
        "id": "C2931171",
        "disease": "Juvenile pauciarticular chronic arthritis",
        "nodes": 533,
        "edges": 533,
        "average_degree": 2.0,
        "betweenness": 265.00187617260787
      },
      {
        "id": "C0887898",
        "disease": "Experimental Lung Inflammation",
        "nodes": 2121,
        "edges": 2121,
        "average_degree": 2.0,
        "betweenness": 1059.000471475719
      },
      {
        "id": "C0032285",
        "disease": "Pneumonia",
        "nodes": 2121,
        "edges": 2121,
        "average_degree": 2.0,
        "betweenness": 1059.000471475719
      },
      {
        "id": "C0005586",
        "disease": "Bipolar Disorder",
        "nodes": 3180,
        "edges": 3180,
        "average_degree": 2.0,
        "betweenness": 1588.5003144654088
      },
      {
        "id": "C0032300",
        "disease": "Lobar Pneumonia",
        "nodes": 2121,
        "edges": 2121,
        "average_degree": 2.0,
        "betweenness": 1059.000471475719
      },
      {
        "id": "C0700216",
        "disease": "Structural Clinical Interview for DSM-III",
        "nodes": 155,
        "edges": 154,
        "average_degree": 1.9870967741935484,
        "betweenness": 76.00645161290322
      },
      {
        "id": "C0036920",
        "disease": "Sezary Syndrome",
        "nodes": 2187,
        "edges": 2187,
        "average_degree": 2.0,
        "betweenness": 1092.0004572473708
      },
      {
        "id": "C2700553",
        "disease": "Omenn Syndrome",
        "nodes": 485,
        "edges": 485,
        "average_degree": 2.0,
        "betweenness": 241.0020618556701
      },
      {
        "id": "C0221765",
        "disease": "Chronic schizophrenia",
        "nodes": 578,
        "edges": 578,
        "average_degree": 2.0,
        "betweenness": 287.5017301038062
      },
      {
        "id": "C0036341",
        "disease": "Schizophrenia",
        "nodes": 3904,
        "edges": 3904,
        "average_degree": 2.0,
        "betweenness": 1950.500256147541
      },
      {
        "id": "C1279481",
        "disease": "X-Linked Combined Immunodeficiency Diseases",
        "nodes": 109,
        "edges": 108,
        "average_degree": 1.981651376146789,
        "betweenness": 53.00917431192661
      },
      {
        "id": "C0085110",
        "disease": "Severe Combined Immunodeficiency",
        "nodes": 604,
        "edges": 604,
        "average_degree": 2.0,
        "betweenness": 300.50165562913907
      },
      {
        "id": "C0003615",
        "disease": "Appendicitis",
        "nodes": 686,
        "edges": 685,
        "average_degree": 1.9970845481049562,
        "betweenness": 341.50145772594755
      },
      {
        "id": "C0026998",
        "disease": "Acute Myeloid Leukemia, M1",
        "nodes": 2160,
        "edges": 2160,
        "average_degree": 2.0,
        "betweenness": 1078.500462962963
      },
      {
        "id": "C0023466",
        "disease": "Leukemia, Monocytic, Chronic",
        "nodes": 1272,
        "edges": 1272,
        "average_degree": 2.0,
        "betweenness": 634.500786163522
      },
      {
        "id": "C0023470",
        "disease": "Myeloid Leukemia",
        "nodes": 1272,
        "edges": 1272,
        "average_degree": 2.0,
        "betweenness": 634.500786163522
      },
      {
        "id": "C1961099",
        "disease": "Precursor T-Cell Lymphoblastic Leukemia-Lymphoma",
        "nodes": 1933,
        "edges": 1933,
        "average_degree": 2.0,
        "betweenness": 965.0005173305742
      },
      {
        "id": "C0023467",
        "disease": "Leukemia, Myelocytic, Acute",
        "nodes": 2551,
        "edges": 2551,
        "average_degree": 2.0,
        "betweenness": 1274.000392003136
      },
      {
        "id": "C1879321",
        "disease": "Acute Myeloid Leukemia (AML-M2)",
        "nodes": 2160,
        "edges": 2160,
        "average_degree": 2.0,
        "betweenness": 1078.500462962963
      },
      {
        "id": "C1565489",
        "disease": "Renal Insufficiency",
        "nodes": 1367,
        "edges": 1367,
        "average_degree": 2.0,
        "betweenness": 682.0007315288954
      },
      {
        "id": "C0857501",
        "disease": "Acute schizophrenia",
        "nodes": 613,
        "edges": 612,
        "average_degree": 1.99673735725938,
        "betweenness": 305.0016313213703
      },
      {
        "id": "C0023241",
        "disease": "Legionnaires' Disease",
        "nodes": 634,
        "edges": 633,
        "average_degree": 1.996845425867508,
        "betweenness": 315.50157728706625
      },
      {
        "id": "C0677050",
        "disease": "Manganese Poisoning",
        "nodes": 1187,
        "edges": 1187,
        "average_degree": 2.0,
        "betweenness": 592.0008424599831
      },
      {
        "id": "C0020951",
        "disease": "Immune Complex Diseases",
        "nodes": 613,
        "edges": 612,
        "average_degree": 1.99673735725938,
        "betweenness": 305.0016313213703
      },
      {
        "id": "C1458155",
        "disease": "Mammary Neoplasms",
        "nodes": 3703,
        "edges": 3703,
        "average_degree": 2.0,
        "betweenness": 1850.0002700513098
      },
      {
        "id": "C0033687",
        "disease": "Proteinuria",
        "nodes": 2040,
        "edges": 2040,
        "average_degree": 2.0,
        "betweenness": 1018.5004901960784
      },
      {
        "id": "C0011609",
        "disease": "Drug Eruptions",
        "nodes": 1347,
        "edges": 1346,
        "average_degree": 1.9985152190051967,
        "betweenness": 672.0007423904974
      },
      {
        "id": "C0041696",
        "disease": "Unipolar Depression",
        "nodes": 2856,
        "edges": 2856,
        "average_degree": 2.0,
        "betweenness": 1426.500350140056
      },
      {
        "id": "C0086540",
        "disease": "Leishmaniasis, New World",
        "nodes": 1516,
        "edges": 1516,
        "average_degree": 2.0,
        "betweenness": 756.5006596306068
      },
      {
        "id": "C3658290",
        "disease": "Drug-Induced Acute Liver Injury",
        "nodes": 2743,
        "edges": 2743,
        "average_degree": 2.0,
        "betweenness": 1370.0003645643455
      },
      {
        "id": "C4554117",
        "disease": "Diabetes Mellitus, Sudden-Onset",
        "nodes": 1699,
        "edges": 1699,
        "average_degree": 2.0,
        "betweenness": 848.0005885815185
      },
      {
        "id": "C3887645",
        "disease": "Job Syndrome",
        "nodes": 1208,
        "edges": 1208,
        "average_degree": 2.0,
        "betweenness": 602.5008278145696
      },
      {
        "id": "C0001175",
        "disease": "Acquired Immunodeficiency Syndrome",
        "nodes": 686,
        "edges": 685,
        "average_degree": 1.9970845481049562,
        "betweenness": 341.50145772594755
      },
      {
        "id": "C0702169",
        "disease": "Acrania",
        "nodes": 1226,
        "edges": 1226,
        "average_degree": 2.0,
        "betweenness": 611.5008156606851
      },
      {
        "id": "C1959583",
        "disease": "Myocardial Failure",
        "nodes": 2596,
        "edges": 2596,
        "average_degree": 2.0,
        "betweenness": 1296.5003852080124
      },
      {
        "id": "C4505456",
        "disease": "HIV Coinfection",
        "nodes": 1858,
        "edges": 1858,
        "average_degree": 2.0,
        "betweenness": 927.5005382131324
      },
      {
        "id": "C0014518",
        "disease": "Toxic Epidermal Necrolysis",
        "nodes": 1527,
        "edges": 1527,
        "average_degree": 2.0,
        "betweenness": 762.0006548788474
      },
      {
        "id": "C0009375",
        "disease": "Colonic Neoplasms",
        "nodes": 2889,
        "edges": 2889,
        "average_degree": 2.0,
        "betweenness": 1443.000346140533
      },
      {
        "id": "C0011570",
        "disease": "Mental Depression",
        "nodes": 3086,
        "edges": 3086,
        "average_degree": 2.0,
        "betweenness": 1541.5003240440699
      },
      {
        "id": "C0342302",
        "disease": "Brittle diabetes",
        "nodes": 1699,
        "edges": 1699,
        "average_degree": 2.0,
        "betweenness": 848.0005885815185
      },
      {
        "id": "C1261473",
        "disease": "Sarcoma",
        "nodes": 2017,
        "edges": 2017,
        "average_degree": 2.0,
        "betweenness": 1007.0004957858205
      },
      {
        "id": "C0086541",
        "disease": "Urban cutaneous leishmaniasis",
        "nodes": 1516,
        "edges": 1516,
        "average_degree": 2.0,
        "betweenness": 756.5006596306068
      },
      {
        "id": "C0006272",
        "disease": "Bronchiolitis Obliterans",
        "nodes": 613,
        "edges": 612,
        "average_degree": 1.99673735725938,
        "betweenness": 305.0016313213703
      },
      {
        "id": "C0018802",
        "disease": "Congestive heart failure",
        "nodes": 2596,
        "edges": 2596,
        "average_degree": 2.0,
        "betweenness": 1296.5003852080124
      },
      {
        "id": "C0003875",
        "disease": "Arthritis, Viral",
        "nodes": 1029,
        "edges": 1028,
        "average_degree": 1.9980563654033041,
        "betweenness": 513.0009718172984
      },
      {
        "id": "C0020649",
        "disease": "Hypotension",
        "nodes": 1682,
        "edges": 1682,
        "average_degree": 2.0,
        "betweenness": 839.500594530321
      },
      {
        "id": "C0993582",
        "disease": "Arthritis, Experimental",
        "nodes": 2203,
        "edges": 2203,
        "average_degree": 2.0,
        "betweenness": 1100.000453926464
      },
      {
        "id": "C1563937",
        "disease": "Atherogenesis",
        "nodes": 2296,
        "edges": 2296,
        "average_degree": 2.0,
        "betweenness": 1146.5004355400697
      },
      {
        "id": "C0029172",
        "disease": "Oral Submucous Fibrosis",
        "nodes": 1979,
        "edges": 1979,
        "average_degree": 2.0,
        "betweenness": 988.0005053057099
      },
      {
        "id": "C0242379",
        "disease": "Malignant neoplasm of lung",
        "nodes": 3212,
        "edges": 3212,
        "average_degree": 2.0,
        "betweenness": 1604.500311332503
      },
      {
        "id": "C0338715",
        "disease": "Drug-induced depressive state",
        "nodes": 1457,
        "edges": 1457,
        "average_degree": 2.0,
        "betweenness": 727.0006863417982
      },
      {
        "id": "C3837958",
        "disease": "Diabetes Mellitus, Ketosis-Prone",
        "nodes": 1699,
        "edges": 1699,
        "average_degree": 2.0,
        "betweenness": 848.0005885815185
      },
      {
        "id": "C0267380",
        "disease": "Crohn's disease of the ileum",
        "nodes": 2008,
        "edges": 2008,
        "average_degree": 2.0,
        "betweenness": 1002.5004980079681
      },
      {
        "id": "C1961112",
        "disease": "Heart Decompensation",
        "nodes": 2596,
        "edges": 2596,
        "average_degree": 2.0,
        "betweenness": 1296.5003852080124
      },
      {
        "id": "C0036118",
        "disease": "Salmonella Infections, Animal",
        "nodes": 856,
        "edges": 856,
        "average_degree": 2.0,
        "betweenness": 426.5011682242991
      },
      {
        "id": "C0971858",
        "disease": "Arthritis, Collagen-Induced",
        "nodes": 2203,
        "edges": 2203,
        "average_degree": 2.0,
        "betweenness": 1100.000453926464
      },
      {
        "id": "C0011853",
        "disease": "Diabetes Mellitus, Experimental",
        "nodes": 2880,
        "edges": 2880,
        "average_degree": 2.0,
        "betweenness": 1438.5003472222222
      },
      {
        "id": "C0036349",
        "disease": "Paranoid Schizophrenia",
        "nodes": 944,
        "edges": 943,
        "average_degree": 1.9978813559322033,
        "betweenness": 470.5010593220339
      },
      {
        "id": "C1449647",
        "disease": "Secondary Peritonitis",
        "nodes": 1191,
        "edges": 1191,
        "average_degree": 2.0,
        "betweenness": 594.0008396305626
      },
      {
        "id": "C1328252",
        "disease": "Mucocutaneous leishmaniasis",
        "nodes": 613,
        "edges": 612,
        "average_degree": 1.99673735725938,
        "betweenness": 305.0016313213703
      },
      {
        "id": "C4704874",
        "disease": "Mammary Carcinoma, Human",
        "nodes": 3688,
        "edges": 3688,
        "average_degree": 2.0,
        "betweenness": 1842.5002711496745
      },
      {
        "id": "C0019693",
        "disease": "HIV Infections",
        "nodes": 1858,
        "edges": 1858,
        "average_degree": 2.0,
        "betweenness": 927.5005382131324
      },
      {
        "id": "C0023281",
        "disease": "Leishmaniasis",
        "nodes": 1286,
        "edges": 1286,
        "average_degree": 2.0,
        "betweenness": 641.5007776049766
      },
      {
        "id": "C0178416",
        "disease": "Hypoplastic anemia",
        "nodes": 927,
        "edges": 927,
        "average_degree": 2.0,
        "betweenness": 462.00107874865154
      },
      {
        "id": "C1527231",
        "disease": "Adrenomyeloneuropathy",
        "nodes": 675,
        "edges": 674,
        "average_degree": 1.997037037037037,
        "betweenness": 336.0014814814815
      },
      {
        "id": "C0015423",
        "disease": "Eyelid Diseases",
        "nodes": 725,
        "edges": 725,
        "average_degree": 2.0,
        "betweenness": 361.0013793103448
      },
      {
        "id": "C0002152",
        "disease": "Alloxan Diabetes",
        "nodes": 2880,
        "edges": 2880,
        "average_degree": 2.0,
        "betweenness": 1438.5003472222222
      },
      {
        "id": "C0156147",
        "disease": "Crohn's disease of large bowel",
        "nodes": 2008,
        "edges": 2008,
        "average_degree": 2.0,
        "betweenness": 1002.5004980079681
      },
      {
        "id": "C0235527",
        "disease": "Heart Failure, Right-Sided",
        "nodes": 2596,
        "edges": 2596,
        "average_degree": 2.0,
        "betweenness": 1296.5003852080124
      },
      {
        "id": "C0152234",
        "disease": "Iniencephaly",
        "nodes": 1226,
        "edges": 1226,
        "average_degree": 2.0,
        "betweenness": 611.5008156606851
      },
      {
        "id": "C3658301",
        "disease": "Mycoplasma-Induced Stevens-Johnson Syndrome",
        "nodes": 1527,
        "edges": 1527,
        "average_degree": 2.0,
        "betweenness": 762.0006548788474
      },
      {
        "id": "C0600228",
        "disease": "Cardiopulmonary Arrest",
        "nodes": 1054,
        "edges": 1053,
        "average_degree": 1.9981024667931688,
        "betweenness": 525.5009487666034
      },
      {
        "id": "C0034189",
        "disease": "Pyemia",
        "nodes": 2206,
        "edges": 2206,
        "average_degree": 2.0,
        "betweenness": 1101.500453309157
      },
      {
        "id": "C0019196",
        "disease": "Hepatitis C",
        "nodes": 881,
        "edges": 881,
        "average_degree": 2.0,
        "betweenness": 439.0011350737798
      },
      {
        "id": "C0011854",
        "disease": "Diabetes Mellitus, Insulin-Dependent",
        "nodes": 1710,
        "edges": 1710,
        "average_degree": 2.0,
        "betweenness": 853.5005847953216
      },
      {
        "id": "C0023283",
        "disease": "Leishmaniasis, Cutaneous",
        "nodes": 1516,
        "edges": 1516,
        "average_degree": 2.0,
        "betweenness": 756.5006596306068
      },
      {
        "id": "C0678222",
        "disease": "Breast Carcinoma",
        "nodes": 3697,
        "edges": 3697,
        "average_degree": 2.0,
        "betweenness": 1847.0002704895862
      },
      {
        "id": "C0003869",
        "disease": "Arthritis, Infectious",
        "nodes": 1029,
        "edges": 1028,
        "average_degree": 1.9980563654033041,
        "betweenness": 513.0009718172984
      },
      {
        "id": "C0009319",
        "disease": "Colitis",
        "nodes": 2088,
        "edges": 2088,
        "average_degree": 2.0,
        "betweenness": 1042.5004789272032
      },
      {
        "id": "C0086196",
        "disease": "Eczema, Infantile",
        "nodes": 1621,
        "edges": 1621,
        "average_degree": 2.0,
        "betweenness": 809.0006169031462
      },
      {
        "id": "C0027659",
        "disease": "Neoplasms, Experimental",
        "nodes": 2375,
        "edges": 2375,
        "average_degree": 2.0,
        "betweenness": 1186.0004210526315
      },
      {
        "id": "C0042963",
        "disease": "Vomiting",
        "nodes": 613,
        "edges": 612,
        "average_degree": 1.99673735725938,
        "betweenness": 305.0016313213703
      },
      {
        "id": "C0019158",
        "disease": "Hepatitis",
        "nodes": 1077,
        "edges": 1077,
        "average_degree": 2.0,
        "betweenness": 537.0009285051068
      },
      {
        "id": "C0019163",
        "disease": "Hepatitis B",
        "nodes": 802,
        "edges": 802,
        "average_degree": 2.0,
        "betweenness": 399.501246882793
      },
      {
        "id": "C0023487",
        "disease": "Acute Promyelocytic Leukemia",
        "nodes": 2107,
        "edges": 2107,
        "average_degree": 2.0,
        "betweenness": 1052.000474608448
      },
      {
        "id": "C0031154",
        "disease": "Peritonitis",
        "nodes": 1191,
        "edges": 1191,
        "average_degree": 2.0,
        "betweenness": 594.0008396305626
      },
      {
        "id": "C0027746",
        "disease": "Nerve Degeneration",
        "nodes": 2514,
        "edges": 2514,
        "average_degree": 2.0,
        "betweenness": 1255.5003977724741
      },
      {
        "id": "C0085593",
        "disease": "Chills",
        "nodes": 613,
        "edges": 612,
        "average_degree": 1.99673735725938,
        "betweenness": 305.0016313213703
      },
      {
        "id": "C1834752",
        "disease": "MYCOBACTERIUM TUBERCULOSIS, SUSCEPTIBILITY TO (finding)",
        "nodes": 1023,
        "edges": 1023,
        "average_degree": 2.0,
        "betweenness": 510.00097751710655
      },
      {
        "id": "C0035242",
        "disease": "Respiratory Tract Diseases",
        "nodes": 1067,
        "edges": 1066,
        "average_degree": 1.9981255857544518,
        "betweenness": 532.0009372071228
      },
      {
        "id": "C0017658",
        "disease": "Glomerulonephritis",
        "nodes": 1807,
        "edges": 1807,
        "average_degree": 2.0,
        "betweenness": 902.0005534034311
      },
      {
        "id": "C0027794",
        "disease": "Neural Tube Defects",
        "nodes": 1265,
        "edges": 1265,
        "average_degree": 2.0,
        "betweenness": 631.000790513834
      },
      {
        "id": "C0035235",
        "disease": "Respiratory Syncytial Virus Infections",
        "nodes": 716,
        "edges": 716,
        "average_degree": 2.0,
        "betweenness": 356.5013966480447
      },
      {
        "id": "C0004153",
        "disease": "Atherosclerosis",
        "nodes": 2296,
        "edges": 2296,
        "average_degree": 2.0,
        "betweenness": 1146.5004355400697
      },
      {
        "id": "C2939186",
        "disease": "Disturbance in mood",
        "nodes": 614,
        "edges": 613,
        "average_degree": 1.996742671009772,
        "betweenness": 305.5016286644951
      },
      {
        "id": "C0020625",
        "disease": "Hyponatremia",
        "nodes": 630,
        "edges": 629,
        "average_degree": 1.9968253968253968,
        "betweenness": 313.5015873015873
      },
      {
        "id": "C0006142",
        "disease": "Malignant neoplasm of breast",
        "nodes": 3886,
        "edges": 3886,
        "average_degree": 2.0,
        "betweenness": 1941.5002573340196
      },
      {
        "id": "C0038433",
        "disease": "Streptozotocin Diabetes",
        "nodes": 2880,
        "edges": 2880,
        "average_degree": 2.0,
        "betweenness": 1438.5003472222222
      },
      {
        "id": "C0018790",
        "disease": "Cardiac Arrest",
        "nodes": 1054,
        "edges": 1053,
        "average_degree": 1.9981024667931688,
        "betweenness": 525.5009487666034
      },
      {
        "id": "C0011615",
        "disease": "Dermatitis, Atopic",
        "nodes": 1621,
        "edges": 1621,
        "average_degree": 2.0,
        "betweenness": 809.0006169031462
      },
      {
        "id": "C2350988",
        "disease": "Bronchiolitis, Proliferative",
        "nodes": 613,
        "edges": 612,
        "average_degree": 1.99673735725938,
        "betweenness": 305.0016313213703
      },
      {
        "id": "C0205734",
        "disease": "Diabetes, Autoimmune",
        "nodes": 1699,
        "edges": 1699,
        "average_degree": 2.0,
        "betweenness": 848.0005885815185
      },
      {
        "id": "C0205945",
        "disease": "Sarcoma, Spindle Cell",
        "nodes": 1730,
        "edges": 1730,
        "average_degree": 2.0,
        "betweenness": 863.5005780346821
      },
      {
        "id": "C0265319",
        "disease": "Fibrous skin tumor of tuberous sclerosis",
        "nodes": 730,
        "edges": 730,
        "average_degree": 2.0,
        "betweenness": 363.5013698630137
      },
      {
        "id": "C0018133",
        "disease": "Graft-vs-Host Disease",
        "nodes": 829,
        "edges": 828,
        "average_degree": 1.997587454764777,
        "betweenness": 413.0012062726176
      },
      {
        "id": "C0040954",
        "disease": "Infection by Trichuris trichiura",
        "nodes": 613,
        "edges": 612,
        "average_degree": 1.99673735725938,
        "betweenness": 305.0016313213703
      },
      {
        "id": "C0345967",
        "disease": "Malignant mesothelioma",
        "nodes": 2402,
        "edges": 2402,
        "average_degree": 2.0,
        "betweenness": 1199.5004163197336
      },
      {
        "id": "C0549463",
        "disease": "X-Linked Lymphoproliferative Disorder",
        "nodes": 763,
        "edges": 762,
        "average_degree": 1.9973787680209698,
        "betweenness": 380.0013106159895
      },
      {
        "id": "C0406537",
        "disease": "Morbilliform Drug Reaction",
        "nodes": 1347,
        "edges": 1346,
        "average_degree": 1.9985152190051967,
        "betweenness": 672.0007423904974
      },
      {
        "id": "C0080218",
        "disease": "Tethered Cord Syndrome",
        "nodes": 1226,
        "edges": 1226,
        "average_degree": 2.0,
        "betweenness": 611.5008156606851
      },
      {
        "id": "C0024314",
        "disease": "Lymphoproliferative Disorders",
        "nodes": 763,
        "edges": 762,
        "average_degree": 1.9973787680209698,
        "betweenness": 380.0013106159895
      },
      {
        "id": "C0085584",
        "disease": "Encephalopathies",
        "nodes": 1326,
        "edges": 1326,
        "average_degree": 2.0,
        "betweenness": 661.5007541478129
      },
      {
        "id": "C0003865",
        "disease": "Arthritis, Adjuvant-Induced",
        "nodes": 2203,
        "edges": 2203,
        "average_degree": 2.0,
        "betweenness": 1100.000453926464
      },
      {
        "id": "C0006111",
        "disease": "Brain Diseases",
        "nodes": 1307,
        "edges": 1307,
        "average_degree": 2.0,
        "betweenness": 652.0007651109411
      },
      {
        "id": "C1449646",
        "disease": "Primary Peritonitis",
        "nodes": 1191,
        "edges": 1191,
        "average_degree": 2.0,
        "betweenness": 594.0008396305626
      },
      {
        "id": "C0026769",
        "disease": "Multiple Sclerosis",
        "nodes": 1579,
        "edges": 1579,
        "average_degree": 2.0,
        "betweenness": 788.0006333122229
      },
      {
        "id": "C0152426",
        "disease": "Craniorachischisis",
        "nodes": 1226,
        "edges": 1226,
        "average_degree": 2.0,
        "betweenness": 611.5008156606851
      },
      {
        "id": "C0205944",
        "disease": "Sarcoma, Epithelioid",
        "nodes": 1730,
        "edges": 1730,
        "average_degree": 2.0,
        "betweenness": 863.5005780346821
      },
      {
        "id": "C0018801",
        "disease": "Heart failure",
        "nodes": 2596,
        "edges": 2596,
        "average_degree": 2.0,
        "betweenness": 1296.5003852080124
      },
      {
        "id": "C0011999",
        "disease": "Diastematomyelia",
        "nodes": 1226,
        "edges": 1226,
        "average_degree": 2.0,
        "betweenness": 611.5008156606851
      },
      {
        "id": "C1968689",
        "disease": "Hyper-Immunoglobulin E Syndrome, Autosomal Recessive",
        "nodes": 1208,
        "edges": 1208,
        "average_degree": 2.0,
        "betweenness": 602.5008278145696
      },
      {
        "id": "C0162820",
        "disease": "Dermatitis, Allergic Contact",
        "nodes": 1670,
        "edges": 1670,
        "average_degree": 2.0,
        "betweenness": 833.5005988023952
      },
      {
        "id": "C2936739",
        "disease": "Hyper-Immunoglobulin E Syndrome, Autosomal Dominant",
        "nodes": 1208,
        "edges": 1208,
        "average_degree": 2.0,
        "betweenness": 602.5008278145696
      },
      {
        "id": "C0027497",
        "disease": "Nausea",
        "nodes": 1133,
        "edges": 1133,
        "average_degree": 2.0,
        "betweenness": 565.0008826125331
      },
      {
        "id": "C0027540",
        "disease": "Necrosis",
        "nodes": 1819,
        "edges": 1819,
        "average_degree": 2.0,
        "betweenness": 908.0005497526113
      },
      {
        "id": "C0027806",
        "disease": "Neurenteric Cyst",
        "nodes": 1226,
        "edges": 1226,
        "average_degree": 2.0,
        "betweenness": 611.5008156606851
      },
      {
        "id": "C0002874",
        "disease": "Aplastic Anemia",
        "nodes": 927,
        "edges": 927,
        "average_degree": 2.0,
        "betweenness": 462.00107874865154
      },
      {
        "id": "C1692886",
        "disease": "Arthritis, Bacterial",
        "nodes": 1029,
        "edges": 1028,
        "average_degree": 1.9980563654033041,
        "betweenness": 513.0009718172984
      },
      {
        "id": "C0010346",
        "disease": "Crohn Disease",
        "nodes": 2159,
        "edges": 2159,
        "average_degree": 2.0,
        "betweenness": 1078.000463177397
      },
      {
        "id": "C0348890",
        "disease": "Aplastic anemia, idiopathic",
        "nodes": 681,
        "edges": 680,
        "average_degree": 1.9970631424375918,
        "betweenness": 339.0014684287812
      },
      {
        "id": "C2350875",
        "disease": "Constrictive Bronchiolitis",
        "nodes": 613,
        "edges": 612,
        "average_degree": 1.99673735725938,
        "betweenness": 305.0016313213703
      },
      {
        "id": "C0038325",
        "disease": "Stevens-Johnson Syndrome",
        "nodes": 1541,
        "edges": 1541,
        "average_degree": 2.0,
        "betweenness": 769.0006489292667
      },
      {
        "id": "C0949272",
        "disease": "IIeocolitis",
        "nodes": 2008,
        "edges": 2008,
        "average_degree": 2.0,
        "betweenness": 1002.5004980079681
      },
      {
        "id": "C0036690",
        "disease": "Septicemia",
        "nodes": 2206,
        "edges": 2206,
        "average_degree": 2.0,
        "betweenness": 1101.500453309157
      },
      {
        "id": "C3658302",
        "disease": "Stevens-Johnson Syndrome Toxic Epidermal Necrolysis Spectrum",
        "nodes": 1527,
        "edges": 1527,
        "average_degree": 2.0,
        "betweenness": 762.0006548788474
      },
      {
        "id": "C0004364",
        "disease": "Autoimmune Diseases",
        "nodes": 1743,
        "edges": 1743,
        "average_degree": 2.0,
        "betweenness": 870.0005737234653
      },
      {
        "id": "C0162309",
        "disease": "Adrenoleukodystrophy",
        "nodes": 675,
        "edges": 674,
        "average_degree": 1.997037037037037,
        "betweenness": 336.0014814814815
      },
      {
        "id": "C0243026",
        "disease": "Sepsis",
        "nodes": 2206,
        "edges": 2206,
        "average_degree": 2.0,
        "betweenness": 1101.500453309157
      },
      {
        "id": "C0032226",
        "disease": "Pleural Diseases",
        "nodes": 1628,
        "edges": 1628,
        "average_degree": 2.0,
        "betweenness": 812.5006142506143
      },
      {
        "id": "C0041341",
        "disease": "Tuberous Sclerosis",
        "nodes": 730,
        "edges": 730,
        "average_degree": 2.0,
        "betweenness": 363.5013698630137
      },
      {
        "id": "C3891815",
        "disease": "Arthritis, Suppurative",
        "nodes": 1029,
        "edges": 1028,
        "average_degree": 1.9980563654033041,
        "betweenness": 513.0009718172984
      },
      {
        "id": "C0015967",
        "disease": "Fever",
        "nodes": 1765,
        "edges": 1765,
        "average_degree": 2.0,
        "betweenness": 881.000566572238
      },
      {
        "id": "C0025500",
        "disease": "Mesothelioma",
        "nodes": 1727,
        "edges": 1727,
        "average_degree": 2.0,
        "betweenness": 862.0005790387956
      },
      {
        "id": "C0860207",
        "disease": "Drug-Induced Liver Disease",
        "nodes": 2743,
        "edges": 2743,
        "average_degree": 2.0,
        "betweenness": 1370.0003645643455
      },
      {
        "id": "C0678202",
        "disease": "Regional enteritis",
        "nodes": 2008,
        "edges": 2008,
        "average_degree": 2.0,
        "betweenness": 1002.5004980079681
      },
      {
        "id": "C0024121",
        "disease": "Lung Neoplasms",
        "nodes": 3212,
        "edges": 3212,
        "average_degree": 2.0,
        "betweenness": 1604.500311332503
      },
      {
        "id": "C0266453",
        "disease": "Exencephaly",
        "nodes": 1226,
        "edges": 1226,
        "average_degree": 2.0,
        "betweenness": 611.5008156606851
      },
      {
        "id": "C4277682",
        "disease": "Chemical and Drug Induced Liver Injury",
        "nodes": 2743,
        "edges": 2743,
        "average_degree": 2.0,
        "betweenness": 1370.0003645643455
      },
      {
        "id": "C0344479",
        "disease": "Spinal Cord Myelodysplasia",
        "nodes": 1226,
        "edges": 1226,
        "average_degree": 2.0,
        "betweenness": 611.5008156606851
      },
      {
        "id": "C1860707",
        "disease": "TUBEROUS SCLEROSIS 2 (disorder)",
        "nodes": 725,
        "edges": 725,
        "average_degree": 2.0,
        "betweenness": 361.0013793103448
      },
      {
        "id": "C0021368",
        "disease": "Inflammation",
        "nodes": 2794,
        "edges": 2794,
        "average_degree": 2.0,
        "betweenness": 1395.5003579098068
      },
      {
        "id": "C2350876",
        "disease": "Bronchiolitis, Exudative",
        "nodes": 613,
        "edges": 612,
        "average_degree": 1.99673735725938,
        "betweenness": 305.0016313213703
      },
      {
        "id": "C0014324",
        "disease": "Entamoebiasis",
        "nodes": 1300,
        "edges": 1300,
        "average_degree": 2.0,
        "betweenness": 648.5007692307693
      },
      {
        "id": "C0241910",
        "disease": "Autoimmune Chronic Hepatitis",
        "nodes": 1653,
        "edges": 1653,
        "average_degree": 2.0,
        "betweenness": 825.0006049606776
      },
      {
        "id": "C0343528",
        "disease": "Pontiac Fever",
        "nodes": 634,
        "edges": 633,
        "average_degree": 1.996845425867508,
        "betweenness": 315.50157728706625
      },
      {
        "id": "C0008149",
        "disease": "Chlamydia Infections",
        "nodes": 1029,
        "edges": 1028,
        "average_degree": 1.9980563654033041,
        "betweenness": 513.0009718172984
      },
      {
        "id": "C1269683",
        "disease": "Major Depressive Disorder",
        "nodes": 2844,
        "edges": 2844,
        "average_degree": 2.0,
        "betweenness": 1420.5003516174402
      },
      {
        "id": "C0007102",
        "disease": "Malignant tumor of colon",
        "nodes": 2931,
        "edges": 2931,
        "average_degree": 2.0,
        "betweenness": 1464.0003411804844
      },
      {
        "id": "C1274933",
        "disease": "Drug-Induced Stevens Johnson Syndrome",
        "nodes": 1527,
        "edges": 1527,
        "average_degree": 2.0,
        "betweenness": 762.0006548788474
      },
      {
        "id": "C4316791",
        "disease": "Entamoeba histolytica Infection",
        "nodes": 1300,
        "edges": 1300,
        "average_degree": 2.0,
        "betweenness": 648.5007692307693
      },
      {
        "id": "C1257931",
        "disease": "Mammary Neoplasms, Human",
        "nodes": 3688,
        "edges": 3688,
        "average_degree": 2.0,
        "betweenness": 1842.5002711496745
      },
      {
        "id": "C1719672",
        "disease": "Severe Sepsis",
        "nodes": 2206,
        "edges": 2206,
        "average_degree": 2.0,
        "betweenness": 1101.500453309157
      },
      {
        "id": "C0035078",
        "disease": "Kidney Failure",
        "nodes": 1369,
        "edges": 1369,
        "average_degree": 2.0,
        "betweenness": 683.00073046019
      },
      {
        "id": "C0019193",
        "disease": "Hepatitis, Toxic",
        "nodes": 2743,
        "edges": 2743,
        "average_degree": 2.0,
        "betweenness": 1370.0003645643455
      },
      {
        "id": "C4279912",
        "disease": "Chemically-Induced Liver Toxicity",
        "nodes": 2743,
        "edges": 2743,
        "average_degree": 2.0,
        "betweenness": 1370.0003645643455
      },
      {
        "id": "C0023290",
        "disease": "Leishmaniasis, Visceral",
        "nodes": 1471,
        "edges": 1471,
        "average_degree": 2.0,
        "betweenness": 734.0006798096533
      },
      {
        "id": "C1704377",
        "disease": "Bright Disease",
        "nodes": 1807,
        "edges": 1807,
        "average_degree": 2.0,
        "betweenness": 902.0005534034311
      },
      {
        "id": "C1262760",
        "disease": "Hepatitis, Drug-Induced",
        "nodes": 2743,
        "edges": 2743,
        "average_degree": 2.0,
        "betweenness": 1370.0003645643455
      },
      {
        "id": "C0023493",
        "disease": "Adult T-Cell Lymphoma/Leukemia",
        "nodes": 1842,
        "edges": 1842,
        "average_degree": 2.0,
        "betweenness": 919.500542888165
      },
      {
        "id": "C0023212",
        "disease": "Left-Sided Heart Failure",
        "nodes": 2596,
        "edges": 2596,
        "average_degree": 2.0,
        "betweenness": 1296.5003852080124
      },
      {
        "id": "C0751324",
        "disease": "Multiple Sclerosis, Acute Fulminating",
        "nodes": 1579,
        "edges": 1579,
        "average_degree": 2.0,
        "betweenness": 788.0006333122229
      },
      {
        "id": "C0854119",
        "disease": "Ruptured Appendicitis",
        "nodes": 686,
        "edges": 685,
        "average_degree": 1.9970845481049562,
        "betweenness": 341.50145772594755
      },
      {
        "id": "C0030297",
        "disease": "Pancreatic Neoplasm",
        "nodes": 2985,
        "edges": 2985,
        "average_degree": 2.0,
        "betweenness": 1491.0003350083753
      },
      {
        "id": "C1527352",
        "disease": "Hepatic Form of Wilson Disease",
        "nodes": 1381,
        "edges": 1381,
        "average_degree": 2.0,
        "betweenness": 689.0007241129616
      },
      {
        "id": "C0001418",
        "disease": "Adenocarcinoma",
        "nodes": 2852,
        "edges": 2852,
        "average_degree": 2.0,
        "betweenness": 1424.5003506311361
      },
      {
        "id": "C0549473",
        "disease": "Thyroid carcinoma",
        "nodes": 2317,
        "edges": 2317,
        "average_degree": 2.0,
        "betweenness": 1157.0004315925767
      },
      {
        "id": "C0334588",
        "disease": "Giant Cell Glioblastoma",
        "nodes": 2537,
        "edges": 2537,
        "average_degree": 2.0,
        "betweenness": 1267.000394166338
      },
      {
        "id": "C0162848",
        "disease": "Lichenoid Eruptions",
        "nodes": 1049,
        "edges": 1048,
        "average_degree": 1.998093422306959,
        "betweenness": 523.0009532888465
      },
      {
        "id": "C0007131",
        "disease": "Non-Small Cell Lung Carcinoma",
        "nodes": 2795,
        "edges": 2795,
        "average_degree": 2.0,
        "betweenness": 1396.000357781753
      },
      {
        "id": "C0019202",
        "disease": "Hepatolenticular Degeneration",
        "nodes": 1381,
        "edges": 1381,
        "average_degree": 2.0,
        "betweenness": 689.0007241129616
      },
      {
        "id": "C2239176",
        "disease": "Liver carcinoma",
        "nodes": 3396,
        "edges": 3396,
        "average_degree": 2.0,
        "betweenness": 1696.5002944640753
      },
      {
        "id": "C0030200",
        "disease": "Pain, Intractable",
        "nodes": 548,
        "edges": 547,
        "average_degree": 1.9963503649635037,
        "betweenness": 272.50182481751824
      },
      {
        "id": "C0005695",
        "disease": "Bladder Neoplasm",
        "nodes": 2699,
        "edges": 2699,
        "average_degree": 2.0,
        "betweenness": 1348.0003705075953
      },
      {
        "id": "C0205642",
        "disease": "Adenocarcinoma, Oxyphilic",
        "nodes": 2852,
        "edges": 2852,
        "average_degree": 2.0,
        "betweenness": 1424.5003506311361
      },
      {
        "id": "C0524610",
        "disease": "Chronic Alcoholic Hepatitis",
        "nodes": 1166,
        "edges": 1166,
        "average_degree": 2.0,
        "betweenness": 581.500857632933
      },
      {
        "id": "C1140680",
        "disease": "Malignant neoplasm of ovary",
        "nodes": 2867,
        "edges": 2867,
        "average_degree": 2.0,
        "betweenness": 1432.0003487966515
      },
      {
        "id": "C0033578",
        "disease": "Prostatic Neoplasms",
        "nodes": 3639,
        "edges": 3639,
        "average_degree": 2.0,
        "betweenness": 1818.0002748007694
      },
      {
        "id": "C0003872",
        "disease": "Arthritis, Psoriatic",
        "nodes": 1277,
        "edges": 1276,
        "average_degree": 1.9984338292873922,
        "betweenness": 637.0007830853563
      },
      {
        "id": "C0005684",
        "disease": "Malignant neoplasm of urinary bladder",
        "nodes": 2706,
        "edges": 2706,
        "average_degree": 2.0,
        "betweenness": 1351.50036954915
      },
      {
        "id": "C0205644",
        "disease": "Carcinoma, Granular Cell",
        "nodes": 2852,
        "edges": 2852,
        "average_degree": 2.0,
        "betweenness": 1424.5003506311361
      },
      {
        "id": "C0015404",
        "disease": "Eye Infections, Bacterial",
        "nodes": 868,
        "edges": 868,
        "average_degree": 2.0,
        "betweenness": 432.5011520737327
      },
      {
        "id": "C0014170",
        "disease": "Endometrial Neoplasms",
        "nodes": 2003,
        "edges": 2003,
        "average_degree": 2.0,
        "betweenness": 1000.0004992511233
      },
      {
        "id": "C0205641",
        "disease": "Adenocarcinoma, Basal Cell",
        "nodes": 2852,
        "edges": 2852,
        "average_degree": 2.0,
        "betweenness": 1424.5003506311361
      },
      {
        "id": "C0001969",
        "disease": "Alcoholic Intoxication",
        "nodes": 1746,
        "edges": 1746,
        "average_degree": 2.0,
        "betweenness": 871.5005727376862
      },
      {
        "id": "C0155862",
        "disease": "Streptococcal pneumonia",
        "nodes": 1702,
        "edges": 1702,
        "average_degree": 2.0,
        "betweenness": 849.5005875440658
      },
      {
        "id": "C0432417",
        "disease": "Trisomy 21, Meiotic Nondisjunction",
        "nodes": 722,
        "edges": 721,
        "average_degree": 1.997229916897507,
        "betweenness": 359.50138504155126
      },
      {
        "id": "C1621958",
        "disease": "Glioblastoma Multiforme",
        "nodes": 2730,
        "edges": 2730,
        "average_degree": 2.0,
        "betweenness": 1363.5003663003663
      },
      {
        "id": "C0013080",
        "disease": "Down Syndrome",
        "nodes": 722,
        "edges": 721,
        "average_degree": 1.997229916897507,
        "betweenness": 359.50138504155126
      },
      {
        "id": "C0013604",
        "disease": "Edema",
        "nodes": 1734,
        "edges": 1734,
        "average_degree": 2.0,
        "betweenness": 865.5005767012688
      },
      {
        "id": "C0017168",
        "disease": "Gastroesophageal reflux disease",
        "nodes": 1019,
        "edges": 1018,
        "average_degree": 1.9980372914622178,
        "betweenness": 508.0009813542689
      },
      {
        "id": "C1527303",
        "disease": "Chronic Airflow Obstruction",
        "nodes": 2095,
        "edges": 2095,
        "average_degree": 2.0,
        "betweenness": 1046.000477326969
      },
      {
        "id": "C0002965",
        "disease": "Angina, Unstable",
        "nodes": 575,
        "edges": 574,
        "average_degree": 1.9965217391304348,
        "betweenness": 286.00173913043477
      },
      {
        "id": "C0020429",
        "disease": "Hyperalgesia",
        "nodes": 2481,
        "edges": 2481,
        "average_degree": 2.0,
        "betweenness": 1239.0004030632808
      },
      {
        "id": "C0151468",
        "disease": "Thyroid Gland Follicular Adenoma",
        "nodes": 2223,
        "edges": 2223,
        "average_degree": 2.0,
        "betweenness": 1110.000449842555
      },
      {
        "id": "C1318973",
        "disease": "Staphylococcus aureus infection",
        "nodes": 1008,
        "edges": 1008,
        "average_degree": 2.0,
        "betweenness": 502.50099206349205
      },
      {
        "id": "C0035126",
        "disease": "Reperfusion Injury",
        "nodes": 2577,
        "edges": 2577,
        "average_degree": 2.0,
        "betweenness": 1287.0003880481179
      },
      {
        "id": "C0015695",
        "disease": "Fatty Liver",
        "nodes": 2116,
        "edges": 2116,
        "average_degree": 2.0,
        "betweenness": 1056.500472589792
      },
      {
        "id": "C0919267",
        "disease": "ovarian neoplasm",
        "nodes": 2867,
        "edges": 2867,
        "average_degree": 2.0,
        "betweenness": 1432.0003487966515
      },
      {
        "id": "C0024117",
        "disease": "Chronic Obstructive Airway Disease",
        "nodes": 2095,
        "edges": 2095,
        "average_degree": 2.0,
        "betweenness": 1046.000477326969
      },
      {
        "id": "C0009324",
        "disease": "Ulcerative Colitis",
        "nodes": 2090,
        "edges": 2090,
        "average_degree": 2.0,
        "betweenness": 1043.5004784688995
      },
      {
        "id": "C2936719",
        "disease": "Mechanical Allodynia",
        "nodes": 2481,
        "edges": 2481,
        "average_degree": 2.0,
        "betweenness": 1239.0004030632808
      },
      {
        "id": "C0014869",
        "disease": "Peptic Esophagitis",
        "nodes": 548,
        "edges": 547,
        "average_degree": 1.9963503649635037,
        "betweenness": 272.50182481751824
      },
      {
        "id": "C0751211",
        "disease": "Hyperalgesia, Primary",
        "nodes": 2481,
        "edges": 2481,
        "average_degree": 2.0,
        "betweenness": 1239.0004030632808
      },
      {
        "id": "C0019187",
        "disease": "Hepatitis, Alcoholic",
        "nodes": 1166,
        "edges": 1166,
        "average_degree": 2.0,
        "betweenness": 581.500857632933
      },
      {
        "id": "C0040332",
        "disease": "Tobacco Dependence",
        "nodes": 1201,
        "edges": 1201,
        "average_degree": 2.0,
        "betweenness": 599.0008326394671
      },
      {
        "id": "C0086666",
        "disease": "Myocardial Preinfarction Syndrome",
        "nodes": 575,
        "edges": 574,
        "average_degree": 1.9965217391304348,
        "betweenness": 286.00173913043477
      },
      {
        "id": "C0004943",
        "disease": "Behcet Syndrome",
        "nodes": 1351,
        "edges": 1351,
        "average_degree": 2.0,
        "betweenness": 674.00074019245
      },
      {
        "id": "C0751212",
        "disease": "Hyperalgesia, Secondary",
        "nodes": 2481,
        "edges": 2481,
        "average_degree": 2.0,
        "betweenness": 1239.0004030632808
      },
      {
        "id": "C0205643",
        "disease": "Carcinoma, Cribriform",
        "nodes": 2852,
        "edges": 2852,
        "average_degree": 2.0,
        "betweenness": 1424.5003506311361
      },
      {
        "id": "C0751081",
        "disease": "Trisomy 21, Mitotic Nondisjunction",
        "nodes": 722,
        "edges": 721,
        "average_degree": 1.997229916897507,
        "betweenness": 359.50138504155126
      },
      {
        "id": "C0040136",
        "disease": "Thyroid Neoplasm",
        "nodes": 2223,
        "edges": 2223,
        "average_degree": 2.0,
        "betweenness": 1110.000449842555
      },
      {
        "id": "C0751213",
        "disease": "Tactile Allodynia",
        "nodes": 2481,
        "edges": 2481,
        "average_degree": 2.0,
        "betweenness": 1239.0004030632808
      },
      {
        "id": "C0007137",
        "disease": "Squamous cell carcinoma",
        "nodes": 2979,
        "edges": 2979,
        "average_degree": 2.0,
        "betweenness": 1488.000335683115
      },
      {
        "id": "C0011206",
        "disease": "Delirium",
        "nodes": 1107,
        "edges": 1106,
        "average_degree": 1.998193315266486,
        "betweenness": 552.0009033423668
      },
      {
        "id": "C0476089",
        "disease": "Endometrial Carcinoma",
        "nodes": 2266,
        "edges": 2266,
        "average_degree": 2.0,
        "betweenness": 1131.5004413062666
      },
      {
        "id": "C0751214",
        "disease": "Hyperalgesia, Thermal",
        "nodes": 2481,
        "edges": 2481,
        "average_degree": 2.0,
        "betweenness": 1239.0004030632808
      },
      {
        "id": "C0024623",
        "disease": "Malignant neoplasm of stomach",
        "nodes": 3111,
        "edges": 3111,
        "average_degree": 2.0,
        "betweenness": 1554.0003214400515
      },
      {
        "id": "C0205645",
        "disease": "Adenocarcinoma, Tubular",
        "nodes": 2852,
        "edges": 2852,
        "average_degree": 2.0,
        "betweenness": 1424.5003506311361
      },
      {
        "id": "C0432416",
        "disease": "Down Syndrome, Partial Trisomy 21",
        "nodes": 722,
        "edges": 721,
        "average_degree": 1.997229916897507,
        "betweenness": 359.50138504155126
      },
      {
        "id": "C0017636",
        "disease": "Glioblastoma",
        "nodes": 2450,
        "edges": 2450,
        "average_degree": 2.0,
        "betweenness": 1223.5004081632653
      },
      {
        "id": "C0011581",
        "disease": "Depressive disorder",
        "nodes": 3148,
        "edges": 3148,
        "average_degree": 2.0,
        "betweenness": 1572.5003176620075
      },
      {
        "id": "C0151603",
        "disease": "Anasarca",
        "nodes": 1734,
        "edges": 1734,
        "average_degree": 2.0,
        "betweenness": 865.5005767012688
      },
      {
        "id": "C0038356",
        "disease": "Stomach Neoplasms",
        "nodes": 3111,
        "edges": 3111,
        "average_degree": 2.0,
        "betweenness": 1554.0003214400515
      },
      {
        "id": "C4721507",
        "disease": "Alveolitis, Fibrosing",
        "nodes": 2468,
        "edges": 2468,
        "average_degree": 2.0,
        "betweenness": 1232.5004051863857
      },
      {
        "id": "C0009404",
        "disease": "Colorectal Neoplasms",
        "nodes": 3013,
        "edges": 3013,
        "average_degree": 2.0,
        "betweenness": 1505.0003318951212
      },
      {
        "id": "C0032768",
        "disease": "Postherpetic neuralgia",
        "nodes": 555,
        "edges": 554,
        "average_degree": 1.9963963963963964,
        "betweenness": 276.0018018018018
      },
      {
        "id": "C0034069",
        "disease": "Pulmonary Fibrosis",
        "nodes": 2468,
        "edges": 2468,
        "average_degree": 2.0,
        "betweenness": 1232.5004051863857
      },
      {
        "id": "C1708349",
        "disease": "Hereditary Diffuse Gastric Cancer",
        "nodes": 3095,
        "edges": 3095,
        "average_degree": 2.0,
        "betweenness": 1546.000323101777
      },
      {
        "id": "C2711227",
        "disease": "Steatohepatitis",
        "nodes": 2116,
        "edges": 2116,
        "average_degree": 2.0,
        "betweenness": 1056.500472589792
      },
      {
        "id": "C0376358",
        "disease": "Malignant neoplasm of prostate",
        "nodes": 3639,
        "edges": 3639,
        "average_degree": 2.0,
        "betweenness": 1818.0002748007694
      },
      {
        "id": "C1258085",
        "disease": "Barrett Epithelium",
        "nodes": 1410,
        "edges": 1409,
        "average_degree": 1.998581560283688,
        "betweenness": 703.5007092198582
      },
      {
        "id": "C0022568",
        "disease": "Keratitis",
        "nodes": 868,
        "edges": 868,
        "average_degree": 2.0,
        "betweenness": 432.5011520737327
      },
      {
        "id": "C0004763",
        "disease": "Barrett Esophagus",
        "nodes": 1410,
        "edges": 1409,
        "average_degree": 1.998581560283688,
        "betweenness": 703.5007092198582
      },
      {
        "id": "C0008370",
        "disease": "Cholestasis",
        "nodes": 1983,
        "edges": 1983,
        "average_degree": 2.0,
        "betweenness": 990.0005042864346
      },
      {
        "id": "C0344315",
        "disease": "Depressed mood",
        "nodes": 959,
        "edges": 959,
        "average_degree": 2.0,
        "betweenness": 478.0010427528676
      },
      {
        "id": "C0038160",
        "disease": "Staphylococcal Infections",
        "nodes": 1008,
        "edges": 1008,
        "average_degree": 2.0,
        "betweenness": 502.50099206349205
      },
      {
        "id": "C0028043",
        "disease": "Nicotine Dependence",
        "nodes": 1201,
        "edges": 1201,
        "average_degree": 2.0,
        "betweenness": 599.0008326394671
      },
      {
        "id": "C0006625",
        "disease": "Cachexia",
        "nodes": 1397,
        "edges": 1397,
        "average_degree": 2.0,
        "betweenness": 697.0007158196134
      },
      {
        "id": "C0376384",
        "disease": "Nicotine Use Disorder",
        "nodes": 1201,
        "edges": 1201,
        "average_degree": 2.0,
        "betweenness": 599.0008326394671
      },
      {
        "id": "C0458247",
        "disease": "Allodynia",
        "nodes": 2481,
        "edges": 2481,
        "average_degree": 2.0,
        "betweenness": 1239.0004030632808
      },
      {
        "id": "C0876994",
        "disease": "Cardiotoxicity",
        "nodes": 1793,
        "edges": 1793,
        "average_degree": 2.0,
        "betweenness": 895.0005577244841
      },
      {
        "id": "C0020542",
        "disease": "Pulmonary Hypertension",
        "nodes": 1804,
        "edges": 1804,
        "average_degree": 2.0,
        "betweenness": 900.500554323725
      },
      {
        "id": "C0030805",
        "disease": "Bullous pemphigoid",
        "nodes": 548,
        "edges": 547,
        "average_degree": 1.9963503649635037,
        "betweenness": 272.50182481751824
      },
      {
        "id": "C0007621",
        "disease": "Neoplastic Cell Transformation",
        "nodes": 2887,
        "edges": 2887,
        "average_degree": 2.0,
        "betweenness": 1442.0003463803257
      },
      {
        "id": "C0009402",
        "disease": "Colorectal Carcinoma",
        "nodes": 3330,
        "edges": 3330,
        "average_degree": 2.0,
        "betweenness": 1663.5003003003003
      },
      {
        "id": "C0346647",
        "disease": "Malignant neoplasm of pancreas",
        "nodes": 2989,
        "edges": 2989,
        "average_degree": 2.0,
        "betweenness": 1493.0003345600535
      },
      {
        "id": "C0751177",
        "disease": "Cancer of Head",
        "nodes": 2060,
        "edges": 2060,
        "average_degree": 2.0,
        "betweenness": 1028.5004854368933
      },
      {
        "id": "C0027533",
        "disease": "Neck Neoplasms",
        "nodes": 2089,
        "edges": 2089,
        "average_degree": 2.0,
        "betweenness": 1043.0004786979416
      },
      {
        "id": "C0018671",
        "disease": "Head and Neck Neoplasms",
        "nodes": 2269,
        "edges": 2269,
        "average_degree": 2.0,
        "betweenness": 1133.0004407227855
      },
      {
        "id": "C0887900",
        "disease": "Upper Aerodigestive Tract Neoplasms",
        "nodes": 2060,
        "edges": 2060,
        "average_degree": 2.0,
        "betweenness": 1028.5004854368933
      },
      {
        "id": "C0018922",
        "disease": "hemangiopericytoma",
        "nodes": 372,
        "edges": 372,
        "average_degree": 2.0,
        "betweenness": 184.502688172043
      },
      {
        "id": "C0278996",
        "disease": "Malignant Head and Neck Neoplasm",
        "nodes": 2289,
        "edges": 2289,
        "average_degree": 2.0,
        "betweenness": 1143.0004368719965
      },
      {
        "id": "C1266119",
        "disease": "Solitary fibrous tumor",
        "nodes": 372,
        "edges": 372,
        "average_degree": 2.0,
        "betweenness": 184.502688172043
      },
      {
        "id": "C0079744",
        "disease": "Diffuse Large B-Cell Lymphoma",
        "nodes": 2124,
        "edges": 2124,
        "average_degree": 2.0,
        "betweenness": 1060.500470809793
      },
      {
        "id": "C0018675",
        "disease": "Head Neoplasms",
        "nodes": 2060,
        "edges": 2060,
        "average_degree": 2.0,
        "betweenness": 1028.5004854368933
      },
      {
        "id": "C0746787",
        "disease": "Cancer of Neck",
        "nodes": 2060,
        "edges": 2060,
        "average_degree": 2.0,
        "betweenness": 1028.5004854368933
      },
      {
        "id": "C0002736",
        "disease": "Amyotrophic Lateral Sclerosis",
        "nodes": 1632,
        "edges": 1632,
        "average_degree": 2.0,
        "betweenness": 814.500612745098
      },
      {
        "id": "C0017612",
        "disease": "Glaucoma, Open-Angle",
        "nodes": 954,
        "edges": 953,
        "average_degree": 1.9979035639412999,
        "betweenness": 475.5010482180293
      },
      {
        "id": "C0525045",
        "disease": "Mood Disorders",
        "nodes": 2643,
        "edges": 2643,
        "average_degree": 2.0,
        "betweenness": 1320.0003783579266
      },
      {
        "id": "C0751523",
        "disease": "Non-Convulsive Status Epilepticus",
        "nodes": 2236,
        "edges": 2236,
        "average_degree": 2.0,
        "betweenness": 1116.5004472271914
      },
      {
        "id": "C0027643",
        "disease": "Neoplasm Recurrence, Local",
        "nodes": 1835,
        "edges": 1835,
        "average_degree": 2.0,
        "betweenness": 916.0005449591281
      },
      {
        "id": "C0750887",
        "disease": "Adrenal Cancer",
        "nodes": 1950,
        "edges": 1950,
        "average_degree": 2.0,
        "betweenness": 973.5005128205128
      },
      {
        "id": "C0206698",
        "disease": "Cholangiocarcinoma",
        "nodes": 2156,
        "edges": 2156,
        "average_degree": 2.0,
        "betweenness": 1076.5004638218925
      },
      {
        "id": "C0021390",
        "disease": "Inflammatory Bowel Diseases",
        "nodes": 1809,
        "edges": 1809,
        "average_degree": 2.0,
        "betweenness": 903.0005527915976
      },
      {
        "id": "C0751524",
        "disease": "Simple Partial Status Epilepticus",
        "nodes": 2236,
        "edges": 2236,
        "average_degree": 2.0,
        "betweenness": 1116.5004472271914
      },
      {
        "id": "C0393554",
        "disease": "Amyotrophic Lateral Sclerosis With Dementia",
        "nodes": 1473,
        "edges": 1473,
        "average_degree": 2.0,
        "betweenness": 735.0006788866259
      },
      {
        "id": "C0038454",
        "disease": "Cerebrovascular accident",
        "nodes": 2117,
        "edges": 2117,
        "average_degree": 2.0,
        "betweenness": 1057.0004723665566
      },
      {
        "id": "C0751522",
        "disease": "Status Epilepticus, Subclinical",
        "nodes": 2236,
        "edges": 2236,
        "average_degree": 2.0,
        "betweenness": 1116.5004472271914
      },
      {
        "id": "C0264423",
        "disease": "Asthma, Occupational",
        "nodes": 1718,
        "edges": 1718,
        "average_degree": 2.0,
        "betweenness": 857.5005820721769
      },
      {
        "id": "C0494475",
        "disease": "Tonic - clonic seizures",
        "nodes": 1873,
        "edges": 1873,
        "average_degree": 2.0,
        "betweenness": 935.0005339028297
      },
      {
        "id": "C0342543",
        "disease": "Central Precocious Puberty",
        "nodes": 1001,
        "edges": 1000,
        "average_degree": 1.998001998001998,
        "betweenness": 499.000999000999
      },
      {
        "id": "C0751123",
        "disease": "Atonic Absence Seizures",
        "nodes": 1873,
        "edges": 1873,
        "average_degree": 2.0,
        "betweenness": 935.0005339028297
      },
      {
        "id": "C0543859",
        "disease": "Amyotrophic Lateral Sclerosis, Guam Form",
        "nodes": 1474,
        "edges": 1474,
        "average_degree": 2.0,
        "betweenness": 735.5006784260515
      },
      {
        "id": "C0026636",
        "disease": "Mouth Diseases",
        "nodes": 1104,
        "edges": 1103,
        "average_degree": 1.9981884057971016,
        "betweenness": 550.5009057971015
      },
      {
        "id": "C0011573",
        "disease": "Endogenous depression",
        "nodes": 1896,
        "edges": 1896,
        "average_degree": 2.0,
        "betweenness": 946.5005274261604
      },
      {
        "id": "C0026640",
        "disease": "Mouth Neoplasms",
        "nodes": 1855,
        "edges": 1855,
        "average_degree": 2.0,
        "betweenness": 926.0005390835579
      },
      {
        "id": "C0014859",
        "disease": "Esophageal Neoplasms",
        "nodes": 2130,
        "edges": 2130,
        "average_degree": 2.0,
        "betweenness": 1063.5004694835682
      },
      {
        "id": "C0086692",
        "disease": "Benign Neoplasm",
        "nodes": 2160,
        "edges": 2160,
        "average_degree": 2.0,
        "betweenness": 1078.500462962963
      },
      {
        "id": "C0279530",
        "disease": "Malignant Bone Neoplasm",
        "nodes": 1368,
        "edges": 1368,
        "average_degree": 2.0,
        "betweenness": 682.500730994152
      },
      {
        "id": "C0020452",
        "disease": "Hyperemia",
        "nodes": 1229,
        "edges": 1229,
        "average_degree": 2.0,
        "betweenness": 613.0008136696501
      },
      {
        "id": "C0917798",
        "disease": "Cerebral Ischemia",
        "nodes": 2655,
        "edges": 2655,
        "average_degree": 2.0,
        "betweenness": 1326.0003766478342
      },
      {
        "id": "C0270844",
        "disease": "Tonic Seizures",
        "nodes": 1873,
        "edges": 1873,
        "average_degree": 2.0,
        "betweenness": 935.0005339028297
      },
      {
        "id": "C0878500",
        "disease": "Intraepithelial Neoplasia",
        "nodes": 889,
        "edges": 888,
        "average_degree": 1.9977502812148482,
        "betweenness": 443.0011248593926
      },
      {
        "id": "C0751110",
        "disease": "Single Seizure",
        "nodes": 1873,
        "edges": 1873,
        "average_degree": 2.0,
        "betweenness": 935.0005339028297
      },
      {
        "id": "C0600467",
        "disease": "Neurogenic Inflammation",
        "nodes": 1184,
        "edges": 1184,
        "average_degree": 2.0,
        "betweenness": 590.5008445945946
      },
      {
        "id": "C1855520",
        "disease": "Hyperglycemia, Postprandial",
        "nodes": 1789,
        "edges": 1789,
        "average_degree": 2.0,
        "betweenness": 893.0005589714924
      },
      {
        "id": "C4505436",
        "disease": "Generalized Absence Seizures",
        "nodes": 1873,
        "edges": 1873,
        "average_degree": 2.0,
        "betweenness": 935.0005339028297
      },
      {
        "id": "C0030305",
        "disease": "Pancreatitis",
        "nodes": 1099,
        "edges": 1099,
        "average_degree": 2.0,
        "betweenness": 548.0009099181074
      },
      {
        "id": "C0205698",
        "disease": "Undifferentiated carcinoma",
        "nodes": 2782,
        "edges": 2782,
        "average_degree": 2.0,
        "betweenness": 1389.5003594536304
      },
      {
        "id": "C0393734",
        "disease": "Complex Partial Status Epilepticus",
        "nodes": 2236,
        "edges": 2236,
        "average_degree": 2.0,
        "betweenness": 1116.5004472271914
      },
      {
        "id": "C0422855",
        "disease": "Vertiginous seizure",
        "nodes": 1873,
        "edges": 1873,
        "average_degree": 2.0,
        "betweenness": 935.0005339028297
      },
      {
        "id": "C0001925",
        "disease": "Albuminuria",
        "nodes": 1502,
        "edges": 1502,
        "average_degree": 2.0,
        "betweenness": 749.5006657789614
      },
      {
        "id": "C0079731",
        "disease": "B-Cell Lymphomas",
        "nodes": 1607,
        "edges": 1607,
        "average_degree": 2.0,
        "betweenness": 802.0006222775357
      },
      {
        "id": "C3495874",
        "disease": "Nonepileptic Seizures",
        "nodes": 1873,
        "edges": 1873,
        "average_degree": 2.0,
        "betweenness": 935.0005339028297
      },
      {
        "id": "C0279628",
        "disease": "Adenocarcinoma Of Esophagus",
        "nodes": 1713,
        "edges": 1713,
        "average_degree": 2.0,
        "betweenness": 855.0005837711617
      },
      {
        "id": "C0234535",
        "disease": "Clonic Seizures",
        "nodes": 1873,
        "edges": 1873,
        "average_degree": 2.0,
        "betweenness": 935.0005339028297
      },
      {
        "id": "C0022333",
        "disease": "Jacksonian Seizure",
        "nodes": 1873,
        "edges": 1873,
        "average_degree": 2.0,
        "betweenness": 935.0005339028297
      },
      {
        "id": "C0153381",
        "disease": "Malignant neoplasm of mouth",
        "nodes": 1855,
        "edges": 1855,
        "average_degree": 2.0,
        "betweenness": 926.0005390835579
      },
      {
        "id": "C0032927",
        "disease": "Precancerous Conditions",
        "nodes": 2463,
        "edges": 2463,
        "average_degree": 2.0,
        "betweenness": 1230.0004060089323
      },
      {
        "id": "C0087086",
        "disease": "Thrombus",
        "nodes": 1608,
        "edges": 1608,
        "average_degree": 2.0,
        "betweenness": 802.5006218905472
      },
      {
        "id": "C0020295",
        "disease": "Hydronephrosis",
        "nodes": 943,
        "edges": 942,
        "average_degree": 1.997879109225875,
        "betweenness": 470.00106044538705
      },
      {
        "id": "C0016059",
        "disease": "Fibrosis",
        "nodes": 2514,
        "edges": 2514,
        "average_degree": 2.0,
        "betweenness": 1255.5003977724741
      },
      {
        "id": "C0041755",
        "disease": "Adverse reaction to drug",
        "nodes": 1637,
        "edges": 1637,
        "average_degree": 2.0,
        "betweenness": 817.0006108735491
      },
      {
        "id": "C0003811",
        "disease": "Cardiac Arrhythmia",
        "nodes": 1165,
        "edges": 1165,
        "average_degree": 2.0,
        "betweenness": 581.0008583690988
      },
      {
        "id": "C0205816",
        "disease": "Leiomyosarcoma, Myxoid",
        "nodes": 918,
        "edges": 917,
        "average_degree": 1.9978213507625273,
        "betweenness": 457.50108932461876
      },
      {
        "id": "C0013295",
        "disease": "Duodenal Ulcer",
        "nodes": 1395,
        "edges": 1395,
        "average_degree": 2.0,
        "betweenness": 696.0007168458782
      },
      {
        "id": "C0205696",
        "disease": "Anaplastic carcinoma",
        "nodes": 2782,
        "edges": 2782,
        "average_degree": 2.0,
        "betweenness": 1389.5003594536304
      },
      {
        "id": "C0751056",
        "disease": "Non-epileptic convulsion",
        "nodes": 1873,
        "edges": 1873,
        "average_degree": 2.0,
        "betweenness": 935.0005339028297
      },
      {
        "id": "C1266042",
        "disease": "Chromophobe Renal Cell Carcinoma",
        "nodes": 2109,
        "edges": 2109,
        "average_degree": 2.0,
        "betweenness": 1053.000474158369
      },
      {
        "id": "C0333233",
        "disease": "Active Hyperemia",
        "nodes": 1229,
        "edges": 1229,
        "average_degree": 2.0,
        "betweenness": 613.0008136696501
      },
      {
        "id": "C0004045",
        "disease": "Asphyxia Neonatorum",
        "nodes": 964,
        "edges": 963,
        "average_degree": 1.9979253112033195,
        "betweenness": 480.50103734439836
      },
      {
        "id": "C0024809",
        "disease": "Marijuana Abuse",
        "nodes": 2168,
        "edges": 2168,
        "average_degree": 2.0,
        "betweenness": 1082.5004612546124
      },
      {
        "id": "C0020538",
        "disease": "Hypertensive disease",
        "nodes": 3011,
        "edges": 3011,
        "average_degree": 2.0,
        "betweenness": 1504.0003321155762
      },
      {
        "id": "C0027627",
        "disease": "Neoplasm Metastasis",
        "nodes": 3246,
        "edges": 3246,
        "average_degree": 2.0,
        "betweenness": 1621.5003080714725
      },
      {
        "id": "C0282313",
        "disease": "Condition, Preneoplastic",
        "nodes": 2463,
        "edges": 2463,
        "average_degree": 2.0,
        "betweenness": 1230.0004060089323
      },
      {
        "id": "C2713442",
        "disease": "Polyposis, Adenomatous Intestinal",
        "nodes": 1714,
        "edges": 1714,
        "average_degree": 2.0,
        "betweenness": 855.5005834305717
      },
      {
        "id": "C0751494",
        "disease": "Convulsive Seizures",
        "nodes": 1873,
        "edges": 1873,
        "average_degree": 2.0,
        "betweenness": 935.0005339028297
      },
      {
        "id": "C0339143",
        "disease": "Thyroid associated opthalmopathies",
        "nodes": 889,
        "edges": 888,
        "average_degree": 1.9977502812148482,
        "betweenness": 443.0011248593926
      },
      {
        "id": "C0025193",
        "disease": "Melancholia",
        "nodes": 1841,
        "edges": 1841,
        "average_degree": 2.0,
        "betweenness": 919.0005431830527
      },
      {
        "id": "C0205874",
        "disease": "Papilloma, Squamous Cell",
        "nodes": 1782,
        "edges": 1782,
        "average_degree": 2.0,
        "betweenness": 889.5005611672278
      },
      {
        "id": "C0149958",
        "disease": "Complex partial seizures",
        "nodes": 1873,
        "edges": 1873,
        "average_degree": 2.0,
        "betweenness": 935.0005339028297
      },
      {
        "id": "C0037274",
        "disease": "Dermatologic disorders",
        "nodes": 1691,
        "edges": 1691,
        "average_degree": 2.0,
        "betweenness": 844.0005913660556
      },
      {
        "id": "C0271527",
        "disease": "Cryptogenic sexual precocity",
        "nodes": 1001,
        "edges": 1000,
        "average_degree": 1.998001998001998,
        "betweenness": 499.000999000999
      },
      {
        "id": "C0011849",
        "disease": "Diabetes Mellitus",
        "nodes": 1692,
        "edges": 1692,
        "average_degree": 2.0,
        "betweenness": 844.5005910165485
      },
      {
        "id": "C2713443",
        "disease": "Familial Intestinal Polyposis",
        "nodes": 1714,
        "edges": 1714,
        "average_degree": 2.0,
        "betweenness": 855.5005834305717
      },
      {
        "id": "C0279702",
        "disease": "Conventional (Clear Cell) Renal Cell Carcinoma",
        "nodes": 2318,
        "edges": 2318,
        "average_degree": 2.0,
        "betweenness": 1157.500431406385
      },
      {
        "id": "C0032580",
        "disease": "Adenomatous Polyposis Coli",
        "nodes": 1714,
        "edges": 1714,
        "average_degree": 2.0,
        "betweenness": 855.5005834305717
      },
      {
        "id": "C0040053",
        "disease": "Thrombosis",
        "nodes": 1629,
        "edges": 1629,
        "average_degree": 2.0,
        "betweenness": 813.0006138735421
      },
      {
        "id": "C0878544",
        "disease": "Cardiomyopathies",
        "nodes": 2787,
        "edges": 2787,
        "average_degree": 2.0,
        "betweenness": 1392.000358808755
      },
      {
        "id": "C0024141",
        "disease": "Lupus Erythematosus, Systemic",
        "nodes": 1671,
        "edges": 1671,
        "average_degree": 2.0,
        "betweenness": 834.0005984440455
      },
      {
        "id": "C0555198",
        "disease": "Malignant Glioma",
        "nodes": 2166,
        "edges": 2166,
        "average_degree": 2.0,
        "betweenness": 1081.500461680517
      },
      {
        "id": "C0270824",
        "disease": "Visual seizure",
        "nodes": 1873,
        "edges": 1873,
        "average_degree": 2.0,
        "betweenness": 935.0005339028297
      },
      {
        "id": "C1956346",
        "disease": "Coronary Artery Disease",
        "nodes": 1896,
        "edges": 1896,
        "average_degree": 2.0,
        "betweenness": 946.5005274261604
      },
      {
        "id": "C0422854",
        "disease": "Gustatory seizure",
        "nodes": 1873,
        "edges": 1873,
        "average_degree": 2.0,
        "betweenness": 935.0005339028297
      },
      {
        "id": "C0153349",
        "disease": "Malignant neoplasm of tongue",
        "nodes": 1157,
        "edges": 1157,
        "average_degree": 2.0,
        "betweenness": 577.000864304235
      },
      {
        "id": "C0422853",
        "disease": "Olfactory seizure",
        "nodes": 1873,
        "edges": 1873,
        "average_degree": 2.0,
        "betweenness": 935.0005339028297
      },
      {
        "id": "C0030354",
        "disease": "Papilloma",
        "nodes": 1782,
        "edges": 1782,
        "average_degree": 2.0,
        "betweenness": 889.5005611672278
      },
      {
        "id": "C0740457",
        "disease": "Malignant neoplasm of kidney",
        "nodes": 2183,
        "edges": 2183,
        "average_degree": 2.0,
        "betweenness": 1090.000458085204
      },
      {
        "id": "C0031039",
        "disease": "Pericardial effusion",
        "nodes": 889,
        "edges": 888,
        "average_degree": 1.9977502812148482,
        "betweenness": 443.0011248593926
      },
      {
        "id": "C0006826",
        "disease": "Malignant Neoplasms",
        "nodes": 2949,
        "edges": 2949,
        "average_degree": 2.0,
        "betweenness": 1473.0003390979994
      },
      {
        "id": "C0010054",
        "disease": "Coronary Arteriosclerosis",
        "nodes": 1896,
        "edges": 1896,
        "average_degree": 2.0,
        "betweenness": 946.5005274261604
      },
      {
        "id": "C0205875",
        "disease": "Papillomatosis",
        "nodes": 1782,
        "edges": 1782,
        "average_degree": 2.0,
        "betweenness": 889.5005611672278
      },
      {
        "id": "C0010474",
        "disease": "Curling Ulcer",
        "nodes": 1395,
        "edges": 1395,
        "average_degree": 2.0,
        "betweenness": 696.0007168458782
      },
      {
        "id": "C0007138",
        "disease": "Carcinoma, Transitional Cell",
        "nodes": 1955,
        "edges": 1955,
        "average_degree": 2.0,
        "betweenness": 976.0005115089514
      },
      {
        "id": "C0042484",
        "disease": "Venous Engorgement",
        "nodes": 1229,
        "edges": 1229,
        "average_degree": 2.0,
        "betweenness": 613.0008136696501
      },
      {
        "id": "C0151526",
        "disease": "Premature Birth",
        "nodes": 1529,
        "edges": 1529,
        "average_degree": 2.0,
        "betweenness": 763.0006540222367
      },
      {
        "id": "C0009241",
        "disease": "Cognition Disorders",
        "nodes": 1714,
        "edges": 1714,
        "average_degree": 2.0,
        "betweenness": 855.5005834305717
      },
      {
        "id": "C0007097",
        "disease": "Carcinoma",
        "nodes": 2787,
        "edges": 2787,
        "average_degree": 2.0,
        "betweenness": 1392.000358808755
      },
      {
        "id": "C0038220",
        "disease": "Status Epilepticus",
        "nodes": 2246,
        "edges": 2246,
        "average_degree": 2.0,
        "betweenness": 1121.5004452359751
      },
      {
        "id": "C4048158",
        "disease": "Convulsions",
        "nodes": 1873,
        "edges": 1873,
        "average_degree": 2.0,
        "betweenness": 935.0005339028297
      },
      {
        "id": "C0205697",
        "disease": "Carcinoma, Spindle-Cell",
        "nodes": 2782,
        "edges": 2782,
        "average_degree": 2.0,
        "betweenness": 1389.5003594536304
      },
      {
        "id": "C0005967",
        "disease": "Bone neoplasms",
        "nodes": 1368,
        "edges": 1368,
        "average_degree": 2.0,
        "betweenness": 682.500730994152
      },
      {
        "id": "C0007134",
        "disease": "Renal Cell Carcinoma",
        "nodes": 2109,
        "edges": 2109,
        "average_degree": 2.0,
        "betweenness": 1053.000474158369
      },
      {
        "id": "C0021846",
        "disease": "Intestinal Polyps",
        "nodes": 1284,
        "edges": 1284,
        "average_degree": 2.0,
        "betweenness": 640.5007788161994
      },
      {
        "id": "C0282126",
        "disease": "Depression, Neurotic",
        "nodes": 1841,
        "edges": 1841,
        "average_degree": 2.0,
        "betweenness": 919.0005431830527
      },
      {
        "id": "C0022658",
        "disease": "Kidney Diseases",
        "nodes": 2007,
        "edges": 2007,
        "average_degree": 2.0,
        "betweenness": 1002.0004982561036
      },
      {
        "id": "C0339573",
        "disease": "Glaucoma, Primary Open Angle",
        "nodes": 955,
        "edges": 954,
        "average_degree": 1.9979057591623037,
        "betweenness": 476.00104712041883
      },
      {
        "id": "C0546837",
        "disease": "Malignant neoplasm of esophagus",
        "nodes": 2130,
        "edges": 2130,
        "average_degree": 2.0,
        "betweenness": 1063.5004694835682
      },
      {
        "id": "C0259783",
        "disease": "mixed gliomas",
        "nodes": 2166,
        "edges": 2166,
        "average_degree": 2.0,
        "betweenness": 1081.500461680517
      },
      {
        "id": "C3805278",
        "disease": "Extrahepatic Cholangiocarcinoma",
        "nodes": 2142,
        "edges": 2142,
        "average_degree": 2.0,
        "betweenness": 1069.500466853408
      },
      {
        "id": "C0242380",
        "disease": "Libman-Sacks Disease",
        "nodes": 1637,
        "edges": 1637,
        "average_degree": 2.0,
        "betweenness": 817.0006108735491
      },
      {
        "id": "C0020456",
        "disease": "Hyperglycemia",
        "nodes": 1789,
        "edges": 1789,
        "average_degree": 2.0,
        "betweenness": 893.0005589714924
      },
      {
        "id": "C0271148",
        "disease": "Secondary Open Angle Glaucoma",
        "nodes": 954,
        "edges": 953,
        "average_degree": 1.9979035639412999,
        "betweenness": 475.5010482180293
      },
      {
        "id": "C0005694",
        "disease": "Bladder neck obstruction",
        "nodes": 889,
        "edges": 888,
        "average_degree": 1.9977502812148482,
        "betweenness": 443.0011248593926
      },
      {
        "id": "C0022665",
        "disease": "Kidney Neoplasm",
        "nodes": 2010,
        "edges": 2010,
        "average_degree": 2.0,
        "betweenness": 1003.5004975124378
      },
      {
        "id": "C0017638",
        "disease": "Glioma",
        "nodes": 2349,
        "edges": 2349,
        "average_degree": 2.0,
        "betweenness": 1173.0004257130695
      },
      {
        "id": "C0020507",
        "disease": "Hyperplasia",
        "nodes": 2174,
        "edges": 2174,
        "average_degree": 2.0,
        "betweenness": 1085.5004599816007
      },
      {
        "id": "C0345905",
        "disease": "Intrahepatic Cholangiocarcinoma",
        "nodes": 2142,
        "edges": 2142,
        "average_degree": 2.0,
        "betweenness": 1069.500466853408
      },
      {
        "id": "C1306837",
        "disease": "Papillary Renal Cell Carcinoma",
        "nodes": 2109,
        "edges": 2109,
        "average_degree": 2.0,
        "betweenness": 1053.000474158369
      },
      {
        "id": "C1319853",
        "disease": "Asthma, Aspirin-Induced",
        "nodes": 927,
        "edges": 926,
        "average_degree": 1.9978425026968716,
        "betweenness": 462.00107874865154
      },
      {
        "id": "C1563709",
        "disease": "Myopathic Ophthalmopathy",
        "nodes": 889,
        "edges": 888,
        "average_degree": 1.9977502812148482,
        "betweenness": 443.0011248593926
      },
      {
        "id": "C0037286",
        "disease": "Skin Neoplasms",
        "nodes": 2608,
        "edges": 2608,
        "average_degree": 2.0,
        "betweenness": 1302.5003834355828
      },
      {
        "id": "C0023434",
        "disease": "Chronic Lymphocytic Leukemia",
        "nodes": 2018,
        "edges": 2018,
        "average_degree": 2.0,
        "betweenness": 1007.5004955401388
      },
      {
        "id": "C0027651",
        "disease": "Neoplasms",
        "nodes": 2160,
        "edges": 2160,
        "average_degree": 2.0,
        "betweenness": 1078.500462962963
      },
      {
        "id": "C0205815",
        "disease": "Leiomyosarcoma, Epithelioid",
        "nodes": 918,
        "edges": 917,
        "average_degree": 1.9978213507625273,
        "betweenness": 457.50108932461876
      },
      {
        "id": "C0034013",
        "disease": "Precocious Puberty",
        "nodes": 1001,
        "edges": 1000,
        "average_degree": 1.998001998001998,
        "betweenness": 499.000999000999
      },
      {
        "id": "C0013221",
        "disease": "Drug toxicity",
        "nodes": 1637,
        "edges": 1637,
        "average_degree": 2.0,
        "betweenness": 817.0006108735491
      },
      {
        "id": "C0022661",
        "disease": "Kidney Failure, Chronic",
        "nodes": 1846,
        "edges": 1846,
        "average_degree": 2.0,
        "betweenness": 921.5005417118093
      },
      {
        "id": "C0024115",
        "disease": "Lung diseases",
        "nodes": 2338,
        "edges": 2338,
        "average_degree": 2.0,
        "betweenness": 1167.5004277159965
      },
      {
        "id": "C0019064",
        "disease": "Hemopericardium",
        "nodes": 889,
        "edges": 888,
        "average_degree": 1.9977502812148482,
        "betweenness": 443.0011248593926
      },
      {
        "id": "C0086133",
        "disease": "Depressive Syndrome",
        "nodes": 1841,
        "edges": 1841,
        "average_degree": 2.0,
        "betweenness": 919.0005431830527
      },
      {
        "id": "C0311335",
        "disease": "Grand Mal Status Epilepticus",
        "nodes": 2236,
        "edges": 2236,
        "average_degree": 2.0,
        "betweenness": 1116.5004472271914
      },
      {
        "id": "C0422850",
        "disease": "Seizures, Somatosensory",
        "nodes": 1873,
        "edges": 1873,
        "average_degree": 2.0,
        "betweenness": 935.0005339028297
      },
      {
        "id": "C0036572",
        "disease": "Seizures",
        "nodes": 2114,
        "edges": 2114,
        "average_degree": 2.0,
        "betweenness": 1055.500473036897
      },
      {
        "id": "C0270823",
        "disease": "Petit mal status",
        "nodes": 2236,
        "edges": 2236,
        "average_degree": 2.0,
        "betweenness": 1116.5004472271914
      },
      {
        "id": "C0007222",
        "disease": "Cardiovascular Diseases",
        "nodes": 1381,
        "edges": 1381,
        "average_degree": 2.0,
        "betweenness": 689.0007241129616
      },
      {
        "id": "C0205699",
        "disease": "Carcinomatosis",
        "nodes": 2782,
        "edges": 2782,
        "average_degree": 2.0,
        "betweenness": 1389.5003594536304
      },
      {
        "id": "C0178824",
        "disease": "Reactive Hyperemia",
        "nodes": 1229,
        "edges": 1229,
        "average_degree": 2.0,
        "betweenness": 613.0008136696501
      },
      {
        "id": "C0751495",
        "disease": "Seizures, Focal",
        "nodes": 1873,
        "edges": 1873,
        "average_degree": 2.0,
        "betweenness": 935.0005339028297
      },
      {
        "id": "C1168401",
        "disease": "Squamous cell carcinoma of the head and neck",
        "nodes": 2410,
        "edges": 2410,
        "average_degree": 2.0,
        "betweenness": 1203.5004149377594
      },
      {
        "id": "C0242426",
        "disease": "Chylopericardium",
        "nodes": 889,
        "edges": 888,
        "average_degree": 1.9977502812148482,
        "betweenness": 443.0011248593926
      },
      {
        "id": "C0376323",
        "disease": "Congestive Ophthalmopathy",
        "nodes": 889,
        "edges": 888,
        "average_degree": 1.9977502812148482,
        "betweenness": 443.0011248593926
      },
      {
        "id": "C0422852",
        "disease": "Seizures, Auditory",
        "nodes": 1873,
        "edges": 1873,
        "average_degree": 2.0,
        "betweenness": 935.0005339028297
      },
      {
        "id": "C0270846",
        "disease": "Epileptic drop attack",
        "nodes": 1873,
        "edges": 1873,
        "average_degree": 2.0,
        "betweenness": 935.0005339028297
      },
      {
        "id": "C1504412",
        "disease": "Testotoxicosis",
        "nodes": 1001,
        "edges": 1000,
        "average_degree": 1.998001998001998,
        "betweenness": 499.000999000999
      },
      {
        "id": "C0751496",
        "disease": "Seizures, Sensory",
        "nodes": 1873,
        "edges": 1873,
        "average_degree": 2.0,
        "betweenness": 935.0005339028297
      },
      {
        "id": "C1266043",
        "disease": "Sarcomatoid Renal Cell Carcinoma",
        "nodes": 2109,
        "edges": 2109,
        "average_degree": 2.0,
        "betweenness": 1053.000474158369
      },
      {
        "id": "C0033141",
        "disease": "Cardiomyopathies, Primary",
        "nodes": 2676,
        "edges": 2676,
        "average_degree": 2.0,
        "betweenness": 1336.5003736920778
      },
      {
        "id": "C0007786",
        "disease": "Brain Ischemia",
        "nodes": 2655,
        "edges": 2655,
        "average_degree": 2.0,
        "betweenness": 1326.0003766478342
      },
      {
        "id": "C1134719",
        "disease": "Invasive Ductal Breast Carcinoma",
        "nodes": 1298,
        "edges": 1298,
        "average_degree": 2.0,
        "betweenness": 647.5007704160247
      },
      {
        "id": "C4317109",
        "disease": "Epileptic Seizures",
        "nodes": 1873,
        "edges": 1873,
        "average_degree": 2.0,
        "betweenness": 935.0005339028297
      },
      {
        "id": "C0028754",
        "disease": "Obesity",
        "nodes": 2720,
        "edges": 2720,
        "average_degree": 2.0,
        "betweenness": 1358.5003676470587
      },
      {
        "id": "C1266044",
        "disease": "Collecting Duct Carcinoma of the Kidney",
        "nodes": 2109,
        "edges": 2109,
        "average_degree": 2.0,
        "betweenness": 1053.000474158369
      },
      {
        "id": "C0751956",
        "disease": "Acute Cerebrovascular Accidents",
        "nodes": 2040,
        "edges": 2040,
        "average_degree": 2.0,
        "betweenness": 1018.5004901960784
      },
      {
        "id": "C0162871",
        "disease": "Aortic Aneurysm, Abdominal",
        "nodes": 1433,
        "edges": 1433,
        "average_degree": 2.0,
        "betweenness": 715.0006978367062
      },
      {
        "id": "C0036529",
        "disease": "Myocardial Diseases, Secondary",
        "nodes": 2676,
        "edges": 2676,
        "average_degree": 2.0,
        "betweenness": 1336.5003736920778
      },
      {
        "id": "C0234533",
        "disease": "Generalized seizures",
        "nodes": 1873,
        "edges": 1873,
        "average_degree": 2.0,
        "betweenness": 935.0005339028297
      },
      {
        "id": "C0001624",
        "disease": "Adrenal Gland Neoplasms",
        "nodes": 1950,
        "edges": 1950,
        "average_degree": 2.0,
        "betweenness": 973.5005128205128
      },
      {
        "id": "C0027765",
        "disease": "nervous system disorder",
        "nodes": 1727,
        "edges": 1727,
        "average_degree": 2.0,
        "betweenness": 862.0005790387956
      },
      {
        "id": "C0021367",
        "disease": "Mammary Ductal Carcinoma",
        "nodes": 1298,
        "edges": 1298,
        "average_degree": 2.0,
        "betweenness": 647.5007704160247
      },
      {
        "id": "C0038358",
        "disease": "Gastric ulcer",
        "nodes": 1642,
        "edges": 1642,
        "average_degree": 2.0,
        "betweenness": 819.5006090133983
      },
      {
        "id": "C0279626",
        "disease": "Squamous cell carcinoma of esophagus",
        "nodes": 2256,
        "edges": 2256,
        "average_degree": 2.0,
        "betweenness": 1126.5004432624114
      },
      {
        "id": "C4316903",
        "disease": "Absence Seizures",
        "nodes": 1873,
        "edges": 1873,
        "average_degree": 2.0,
        "betweenness": 935.0005339028297
      },
      {
        "id": "C0023269",
        "disease": "leiomyosarcoma",
        "nodes": 918,
        "edges": 917,
        "average_degree": 1.9978213507625273,
        "betweenness": 457.50108932461876
      },
      {
        "id": "C1623038",
        "disease": "Cirrhosis",
        "nodes": 2514,
        "edges": 2514,
        "average_degree": 2.0,
        "betweenness": 1255.5003977724741
      },
      {
        "id": "C4317123",
        "disease": "Myoclonic Seizures",
        "nodes": 1873,
        "edges": 1873,
        "average_degree": 2.0,
        "betweenness": 935.0005339028297
      },
      {
        "id": "C0023532",
        "disease": "Leukoplakia, Oral",
        "nodes": 889,
        "edges": 888,
        "average_degree": 1.9977502812148482,
        "betweenness": 443.0011248593926
      },
      {
        "id": "C0007114",
        "disease": "Malignant neoplasm of skin",
        "nodes": 2608,
        "edges": 2608,
        "average_degree": 2.0,
        "betweenness": 1302.5003834355828
      },
      {
        "id": "C0040411",
        "disease": "Tongue Neoplasms",
        "nodes": 1157,
        "edges": 1157,
        "average_degree": 2.0,
        "betweenness": 577.000864304235
      },
      {
        "id": "C0023895",
        "disease": "Liver diseases",
        "nodes": 1802,
        "edges": 1802,
        "average_degree": 2.0,
        "betweenness": 899.5005549389567
      },
      {
        "id": "C0151744",
        "disease": "Myocardial Ischemia",
        "nodes": 2654,
        "edges": 2654,
        "average_degree": 2.0,
        "betweenness": 1325.5003767897513
      },
      {
        "id": "C0086565",
        "disease": "Liver Dysfunction",
        "nodes": 1802,
        "edges": 1802,
        "average_degree": 2.0,
        "betweenness": 899.5005549389567
      },
      {
        "id": "C0086404",
        "disease": "Experimental Hepatoma",
        "nodes": 2732,
        "edges": 2732,
        "average_degree": 2.0,
        "betweenness": 1364.5003660322109
      },
      {
        "id": "C0024299",
        "disease": "Lymphoma",
        "nodes": 1855,
        "edges": 1855,
        "average_degree": 2.0,
        "betweenness": 926.0005390835579
      },
      {
        "id": "C0019207",
        "disease": "Hepatoma, Morris",
        "nodes": 2732,
        "edges": 2732,
        "average_degree": 2.0,
        "betweenness": 1364.5003660322109
      },
      {
        "id": "C0019208",
        "disease": "Hepatoma, Novikoff",
        "nodes": 2732,
        "edges": 2732,
        "average_degree": 2.0,
        "betweenness": 1364.5003660322109
      },
      {
        "id": "C0019829",
        "disease": "Hodgkin Disease",
        "nodes": 1399,
        "edges": 1399,
        "average_degree": 2.0,
        "betweenness": 698.0007147962831
      },
      {
        "id": "C0023904",
        "disease": "Liver Neoplasms, Experimental",
        "nodes": 2732,
        "edges": 2732,
        "average_degree": 2.0,
        "betweenness": 1364.5003660322109
      },
      {
        "id": "C1565662",
        "disease": "Acute Kidney Insufficiency",
        "nodes": 2549,
        "edges": 2549,
        "average_degree": 2.0,
        "betweenness": 1273.0003923107101
      },
      {
        "id": "C0043124",
        "disease": "West Nile Fever",
        "nodes": 256,
        "edges": 255,
        "average_degree": 1.9921875,
        "betweenness": 126.50390625
      },
      {
        "id": "C0751585",
        "disease": "West Nile Fever Meningoencephalitis",
        "nodes": 256,
        "edges": 255,
        "average_degree": 1.9921875,
        "betweenness": 126.50390625
      },
      {
        "id": "C0027697",
        "disease": "Nephritis",
        "nodes": 656,
        "edges": 655,
        "average_degree": 1.9969512195121952,
        "betweenness": 326.5015243902439
      },
      {
        "id": "C0022660",
        "disease": "Kidney Failure, Acute",
        "nodes": 2549,
        "edges": 2549,
        "average_degree": 2.0,
        "betweenness": 1273.0003923107101
      },
      {
        "id": "C0751586",
        "disease": "West Nile Fever Myelitis",
        "nodes": 256,
        "edges": 255,
        "average_degree": 1.9921875,
        "betweenness": 126.50390625
      },
      {
        "id": "C0751584",
        "disease": "West Nile Fever Meningitis",
        "nodes": 256,
        "edges": 255,
        "average_degree": 1.9921875,
        "betweenness": 126.50390625
      },
      {
        "id": "C0751583",
        "disease": "Encephalitis, West Nile Fever",
        "nodes": 256,
        "edges": 255,
        "average_degree": 1.9921875,
        "betweenness": 126.50390625
      },
      {
        "id": "C2675864",
        "disease": "DIABETES MELLITUS, INSULIN-DEPENDENT, 22 (disorder)",
        "nodes": 256,
        "edges": 255,
        "average_degree": 1.9921875,
        "betweenness": 126.50390625
      },
      {
        "id": "C2609414",
        "disease": "Acute kidney injury",
        "nodes": 2549,
        "edges": 2549,
        "average_degree": 2.0,
        "betweenness": 1273.0003923107101
      },
      {
        "id": "C0021400",
        "disease": "Influenza",
        "nodes": 1041,
        "edges": 1041,
        "average_degree": 2.0,
        "betweenness": 519.0009606147935
      },
      {
        "id": "C4551595",
        "disease": "Biliary Cirrhosis, Primary, 1",
        "nodes": 2031,
        "edges": 2031,
        "average_degree": 2.0,
        "betweenness": 1014.0004923682915
      },
      {
        "id": "C0600040",
        "disease": "Chronic interstitial cystitis",
        "nodes": 486,
        "edges": 485,
        "average_degree": 1.9958847736625513,
        "betweenness": 241.50205761316872
      },
      {
        "id": "C0000822",
        "disease": "Abortion, Tubal",
        "nodes": 2107,
        "edges": 2107,
        "average_degree": 2.0,
        "betweenness": 1052.000474608448
      },
      {
        "id": "C0008312",
        "disease": "Primary biliary cirrhosis",
        "nodes": 2050,
        "edges": 2050,
        "average_degree": 2.0,
        "betweenness": 1023.500487804878
      },
      {
        "id": "C0282488",
        "disease": "Interstitial Cystitis",
        "nodes": 486,
        "edges": 485,
        "average_degree": 1.9958847736625513,
        "betweenness": 241.50205761316872
      },
      {
        "id": "C1720830",
        "disease": "Painful Bladder Syndrome",
        "nodes": 486,
        "edges": 485,
        "average_degree": 1.9958847736625513,
        "betweenness": 241.50205761316872
      },
      {
        "id": "C0000786",
        "disease": "Spontaneous abortion",
        "nodes": 2107,
        "edges": 2107,
        "average_degree": 2.0,
        "betweenness": 1052.000474608448
      },
      {
        "id": "C4552766",
        "disease": "Miscarriage",
        "nodes": 2107,
        "edges": 2107,
        "average_degree": 2.0,
        "betweenness": 1052.000474608448
      },
      {
        "id": "C0023892",
        "disease": "Biliary cirrhosis",
        "nodes": 2031,
        "edges": 2031,
        "average_degree": 2.0,
        "betweenness": 1014.0004923682915
      },
      {
        "id": "C0002171",
        "disease": "Alopecia Areata",
        "nodes": 656,
        "edges": 656,
        "average_degree": 2.0,
        "betweenness": 326.5015243902439
      },
      {
        "id": "C0238065",
        "disease": "Secondary Biliary Cholangitis",
        "nodes": 2031,
        "edges": 2031,
        "average_degree": 2.0,
        "betweenness": 1014.0004923682915
      },
      {
        "id": "C3830362",
        "disease": "Early Pregnancy Loss",
        "nodes": 2107,
        "edges": 2107,
        "average_degree": 2.0,
        "betweenness": 1052.000474608448
      },
      {
        "id": "C0020500",
        "disease": "Hyperoxaluria",
        "nodes": 1077,
        "edges": 1077,
        "average_degree": 2.0,
        "betweenness": 537.0009285051068
      },
      {
        "id": "C1298681",
        "disease": "Oxalosis",
        "nodes": 1077,
        "edges": 1077,
        "average_degree": 2.0,
        "betweenness": 537.0009285051068
      },
      {
        "id": "C0004096",
        "disease": "Asthma",
        "nodes": 2145,
        "edges": 2145,
        "average_degree": 2.0,
        "betweenness": 1071.0004662004662
      },
      {
        "id": "C0027626",
        "disease": "Neoplasm Invasiveness",
        "nodes": 3062,
        "edges": 3062,
        "average_degree": 2.0,
        "betweenness": 1529.500326583932
      },
      {
        "id": "C0221227",
        "disease": "Centriacinar Emphysema",
        "nodes": 1670,
        "edges": 1670,
        "average_degree": 2.0,
        "betweenness": 833.5005988023952
      },
      {
        "id": "C2350878",
        "disease": "Focal Emphysema",
        "nodes": 1670,
        "edges": 1670,
        "average_degree": 2.0,
        "betweenness": 833.5005988023952
      },
      {
        "id": "C0034067",
        "disease": "Pulmonary Emphysema",
        "nodes": 1821,
        "edges": 1821,
        "average_degree": 2.0,
        "betweenness": 909.0005491488193
      },
      {
        "id": "C0043094",
        "disease": "Weight Gain",
        "nodes": 1807,
        "edges": 1807,
        "average_degree": 2.0,
        "betweenness": 902.0005534034311
      },
      {
        "id": "C0264393",
        "disease": "Panacinar Emphysema",
        "nodes": 1670,
        "edges": 1670,
        "average_degree": 2.0,
        "betweenness": 833.5005988023952
      },
      {
        "id": "C4011949",
        "disease": "IMMUNODEFICIENCY 27A",
        "nodes": 225,
        "edges": 224,
        "average_degree": 1.991111111111111,
        "betweenness": 111.00444444444445
      },
      {
        "id": "C2930924",
        "disease": "Interferon gamma, receptor 1, deficiency",
        "nodes": 225,
        "edges": 224,
        "average_degree": 1.991111111111111,
        "betweenness": 111.00444444444445
      },
      {
        "id": "C1608955",
        "disease": "Mycobacterium abscessus Infection",
        "nodes": 225,
        "edges": 224,
        "average_degree": 1.991111111111111,
        "betweenness": 111.00444444444445
      },
      {
        "id": "C0026919",
        "disease": "Mycobacterium Infections, Nontuberculous",
        "nodes": 225,
        "edges": 224,
        "average_degree": 1.991111111111111,
        "betweenness": 111.00444444444445
      },
      {
        "id": "C0079487",
        "disease": "Helicobacter Infections",
        "nodes": 1015,
        "edges": 1015,
        "average_degree": 2.0,
        "betweenness": 506.00098522167485
      },
      {
        "id": "C3266863",
        "disease": "Atypical Mycobacteriosis, Familial",
        "nodes": 225,
        "edges": 224,
        "average_degree": 1.991111111111111,
        "betweenness": 111.00444444444445
      },
      {
        "id": "C0026918",
        "disease": "Mycobacterium Infections",
        "nodes": 781,
        "edges": 781,
        "average_degree": 2.0,
        "betweenness": 389.0012804097311
      },
      {
        "id": "C4014863",
        "disease": "IMMUNODEFICIENCY 27B",
        "nodes": 225,
        "edges": 224,
        "average_degree": 1.991111111111111,
        "betweenness": 111.00444444444445
      },
      {
        "id": "C0020474",
        "disease": "Hyperlipidemia, Familial Combined",
        "nodes": 642,
        "edges": 641,
        "average_degree": 1.9968847352024923,
        "betweenness": 319.5015576323988
      },
      {
        "id": "C1720779",
        "disease": "Apolipoprotein C-II Deficiency (disorder)",
        "nodes": 457,
        "edges": 457,
        "average_degree": 2.0,
        "betweenness": 227.00218818380745
      },
      {
        "id": "C1706412",
        "disease": "Lipidemias",
        "nodes": 1265,
        "edges": 1265,
        "average_degree": 2.0,
        "betweenness": 631.000790513834
      },
      {
        "id": "C0020443",
        "disease": "Hypercholesterolemia",
        "nodes": 987,
        "edges": 987,
        "average_degree": 2.0,
        "betweenness": 492.00101317122596
      },
      {
        "id": "C0023817",
        "disease": "Hyperlipoproteinemia Type I",
        "nodes": 457,
        "edges": 457,
        "average_degree": 2.0,
        "betweenness": 227.00218818380745
      },
      {
        "id": "C0024667",
        "disease": "Animal Mammary Neoplasms",
        "nodes": 2359,
        "edges": 2359,
        "average_degree": 2.0,
        "betweenness": 1178.0004239084358
      },
      {
        "id": "C0598784",
        "disease": "Dyslipoproteinemias",
        "nodes": 1218,
        "edges": 1218,
        "average_degree": 2.0,
        "betweenness": 607.5008210180624
      },
      {
        "id": "C0020473",
        "disease": "Hyperlipidemia",
        "nodes": 1265,
        "edges": 1265,
        "average_degree": 2.0,
        "betweenness": 631.000790513834
      },
      {
        "id": "C0242339",
        "disease": "Dyslipidemias",
        "nodes": 1218,
        "edges": 1218,
        "average_degree": 2.0,
        "betweenness": 607.5008210180624
      },
      {
        "id": "C0745103",
        "disease": "Hyperlipoproteinemia Type IIa",
        "nodes": 568,
        "edges": 568,
        "average_degree": 2.0,
        "betweenness": 282.5017605633803
      },
      {
        "id": "C1704417",
        "disease": "Hyperlipoproteinemia Type IIb",
        "nodes": 535,
        "edges": 535,
        "average_degree": 2.0,
        "betweenness": 266.0018691588785
      },
      {
        "id": "C0024668",
        "disease": "Mammary Neoplasms, Experimental",
        "nodes": 2584,
        "edges": 2584,
        "average_degree": 2.0,
        "betweenness": 1290.5003869969041
      },
      {
        "id": "C0020445",
        "disease": "Hypercholesterolemia, Familial",
        "nodes": 537,
        "edges": 537,
        "average_degree": 2.0,
        "betweenness": 267.00186219739294
      },
      {
        "id": "C1257925",
        "disease": "Mammary Carcinoma, Animal",
        "nodes": 2359,
        "edges": 2359,
        "average_degree": 2.0,
        "betweenness": 1178.0004239084358
      },
      {
        "id": "C0020557",
        "disease": "Hypertriglyceridemia",
        "nodes": 743,
        "edges": 743,
        "average_degree": 2.0,
        "betweenness": 370.00134589502017
      },
      {
        "id": "C0006663",
        "disease": "Calcinosis",
        "nodes": 2331,
        "edges": 2331,
        "average_degree": 2.0,
        "betweenness": 1164.000429000429
      },
      {
        "id": "C0020564",
        "disease": "Hypertrophy",
        "nodes": 1934,
        "edges": 1934,
        "average_degree": 2.0,
        "betweenness": 965.5005170630817
      },
      {
        "id": "C3714758",
        "disease": "Juvenile psoriatic arthritis",
        "nodes": 2316,
        "edges": 2316,
        "average_degree": 2.0,
        "betweenness": 1156.5004317789292
      },
      {
        "id": "C0087031",
        "disease": "Juvenile-Onset Still Disease",
        "nodes": 2355,
        "edges": 2355,
        "average_degree": 2.0,
        "betweenness": 1176.0004246284502
      },
      {
        "id": "C0086189",
        "disease": "Drug Withdrawal Symptoms",
        "nodes": 2243,
        "edges": 2243,
        "average_degree": 2.0,
        "betweenness": 1120.0004458314756
      },
      {
        "id": "C0017639",
        "disease": "Gliosis",
        "nodes": 1707,
        "edges": 1707,
        "average_degree": 2.0,
        "betweenness": 852.0005858230815
      },
      {
        "id": "C0087169",
        "disease": "Withdrawal Symptoms",
        "nodes": 2243,
        "edges": 2243,
        "average_degree": 2.0,
        "betweenness": 1120.0004458314756
      },
      {
        "id": "C0005398",
        "disease": "Cholestasis, Extrahepatic",
        "nodes": 2449,
        "edges": 2449,
        "average_degree": 2.0,
        "betweenness": 1223.0004083299307
      },
      {
        "id": "C0341869",
        "disease": "Subfertility, Female",
        "nodes": 2146,
        "edges": 2146,
        "average_degree": 2.0,
        "betweenness": 1071.5004659832246
      },
      {
        "id": "C3887640",
        "disease": "Astrocytosis",
        "nodes": 1707,
        "edges": 1707,
        "average_degree": 2.0,
        "betweenness": 852.0005858230815
      },
      {
        "id": "C0040997",
        "disease": "Trigeminal Neuralgia",
        "nodes": 1988,
        "edges": 1988,
        "average_degree": 2.0,
        "betweenness": 992.5005030181087
      },
      {
        "id": "C3495559",
        "disease": "Juvenile arthritis",
        "nodes": 2316,
        "edges": 2316,
        "average_degree": 2.0,
        "betweenness": 1156.5004317789292
      },
      {
        "id": "C0393787",
        "disease": "Secondary Trigeminal Neuralgia",
        "nodes": 1988,
        "edges": 1988,
        "average_degree": 2.0,
        "betweenness": 992.5005030181087
      },
      {
        "id": "C0038279",
        "disease": "Sterility, Postpartum",
        "nodes": 2146,
        "edges": 2146,
        "average_degree": 2.0,
        "betweenness": 1071.5004659832246
      },
      {
        "id": "C1866282",
        "disease": "CEROID LIPOFUSCINOSIS, NEURONAL, 6",
        "nodes": 1733,
        "edges": 1733,
        "average_degree": 2.0,
        "betweenness": 865.000577034045
      },
      {
        "id": "C0021361",
        "disease": "Female infertility",
        "nodes": 2146,
        "edges": 2146,
        "average_degree": 2.0,
        "betweenness": 1071.5004659832246
      },
      {
        "id": "C0393786",
        "disease": "Trigeminal Neuralgia, Idiopathic",
        "nodes": 1988,
        "edges": 1988,
        "average_degree": 2.0,
        "betweenness": 992.5005030181087
      },
      {
        "id": "C0917730",
        "disease": "Female sterility",
        "nodes": 2146,
        "edges": 2146,
        "average_degree": 2.0,
        "betweenness": 1071.5004659832246
      },
      {
        "id": "C0600427",
        "disease": "Cocaine Dependence",
        "nodes": 2541,
        "edges": 2541,
        "average_degree": 2.0,
        "betweenness": 1269.000393545848
      },
      {
        "id": "C4552091",
        "disease": "Polyarthritis, Juvenile, Rheumatoid Factor Negative",
        "nodes": 2316,
        "edges": 2316,
        "average_degree": 2.0,
        "betweenness": 1156.5004317789292
      },
      {
        "id": "C0236736",
        "disease": "Cocaine-Related Disorders",
        "nodes": 2330,
        "edges": 2330,
        "average_degree": 2.0,
        "betweenness": 1163.5004291845494
      },
      {
        "id": "C0038587",
        "disease": "Substance Withdrawal Syndrome",
        "nodes": 2243,
        "edges": 2243,
        "average_degree": 2.0,
        "betweenness": 1120.0004458314756
      },
      {
        "id": "C0178417",
        "disease": "Anhedonia",
        "nodes": 1679,
        "edges": 1679,
        "average_degree": 2.0,
        "betweenness": 838.0005955926147
      },
      {
        "id": "C0009171",
        "disease": "Cocaine Abuse",
        "nodes": 2340,
        "edges": 2340,
        "average_degree": 2.0,
        "betweenness": 1168.5004273504273
      },
      {
        "id": "C4704862",
        "disease": "Polyarthritis, Juvenile, Rheumatoid Factor Positive",
        "nodes": 2316,
        "edges": 2316,
        "average_degree": 2.0,
        "betweenness": 1156.5004317789292
      },
      {
        "id": "C2678480",
        "disease": "Chromosome 22q11.2 Deletion Syndrome, Distal",
        "nodes": 1466,
        "edges": 1466,
        "average_degree": 2.0,
        "betweenness": 731.5006821282401
      },
      {
        "id": "C0018824",
        "disease": "Heart valve disease",
        "nodes": 1589,
        "edges": 1589,
        "average_degree": 2.0,
        "betweenness": 793.0006293266205
      },
      {
        "id": "C0042109",
        "disease": "Urticaria",
        "nodes": 1507,
        "edges": 1507,
        "average_degree": 2.0,
        "betweenness": 752.0006635700066
      },
      {
        "id": "C0162351",
        "disease": "Contact hypersensitivity",
        "nodes": 1720,
        "edges": 1720,
        "average_degree": 2.0,
        "betweenness": 858.5005813953488
      },
      {
        "id": "C0020523",
        "disease": "Immediate hypersensitivity",
        "nodes": 771,
        "edges": 770,
        "average_degree": 1.9974059662775616,
        "betweenness": 384.0012970168612
      },
      {
        "id": "C0018800",
        "disease": "Cardiomegaly",
        "nodes": 2700,
        "edges": 2700,
        "average_degree": 2.0,
        "betweenness": 1348.5003703703703
      },
      {
        "id": "C0524620",
        "disease": "Metabolic Syndrome X",
        "nodes": 1324,
        "edges": 1324,
        "average_degree": 2.0,
        "betweenness": 660.500755287009
      },
      {
        "id": "C1383860",
        "disease": "Cardiac Hypertrophy",
        "nodes": 2700,
        "edges": 2700,
        "average_degree": 2.0,
        "betweenness": 1348.5003703703703
      },
      {
        "id": "C0011616",
        "disease": "Contact Dermatitis",
        "nodes": 1720,
        "edges": 1720,
        "average_degree": 2.0,
        "betweenness": 858.5005813953488
      },
      {
        "id": "C0521174",
        "disease": "Microcalcification",
        "nodes": 2331,
        "edges": 2331,
        "average_degree": 2.0,
        "betweenness": 1164.000429000429
      },
      {
        "id": "C0036202",
        "disease": "Sarcoidosis",
        "nodes": 982,
        "edges": 981,
        "average_degree": 1.9979633401221997,
        "betweenness": 489.5010183299389
      },
      {
        "id": "C0263628",
        "disease": "Tumoral calcinosis",
        "nodes": 2331,
        "edges": 2331,
        "average_degree": 2.0,
        "betweenness": 1164.000429000429
      },
      {
        "id": "C0085996",
        "disease": "Child Development Deviations",
        "nodes": 1575,
        "edges": 1575,
        "average_degree": 2.0,
        "betweenness": 786.0006349206349
      },
      {
        "id": "C0333641",
        "disease": "Atrophic",
        "nodes": 1698,
        "edges": 1698,
        "average_degree": 2.0,
        "betweenness": 847.5005889281508
      },
      {
        "id": "C0008073",
        "disease": "Developmental Disabilities",
        "nodes": 1575,
        "edges": 1575,
        "average_degree": 2.0,
        "betweenness": 786.0006349206349
      },
      {
        "id": "C0085997",
        "disease": "Child Development Disorders, Specific",
        "nodes": 1575,
        "edges": 1575,
        "average_degree": 2.0,
        "betweenness": 786.0006349206349
      },
      {
        "id": "C0752305",
        "disease": "Anoxic-Ischemic Encephalopathy",
        "nodes": 1293,
        "edges": 1293,
        "average_degree": 2.0,
        "betweenness": 645.000773395205
      },
      {
        "id": "C0752308",
        "disease": "Hypoxia-Ischemia, Brain",
        "nodes": 1293,
        "edges": 1293,
        "average_degree": 2.0,
        "betweenness": 645.000773395205
      },
      {
        "id": "C0178540",
        "disease": "Cerebral Hypoxia-Ischemia",
        "nodes": 1293,
        "edges": 1293,
        "average_degree": 2.0,
        "betweenness": 645.000773395205
      },
      {
        "id": "C1843256",
        "disease": "IRAK4 Deficiency",
        "nodes": 211,
        "edges": 210,
        "average_degree": 1.990521327014218,
        "betweenness": 104.00473933649289
      },
      {
        "id": "C0752306",
        "disease": "Anoxia-Ischemia, Brain",
        "nodes": 1293,
        "edges": 1293,
        "average_degree": 2.0,
        "betweenness": 645.000773395205
      },
      {
        "id": "C1835828",
        "disease": "Invasive Pneumococcal Disease, Recurrent Isolated, 1",
        "nodes": 460,
        "edges": 459,
        "average_degree": 1.9956521739130435,
        "betweenness": 228.5021739130435
      },
      {
        "id": "C0752307",
        "disease": "Anoxia-Ischemia, Cerebral",
        "nodes": 1293,
        "edges": 1293,
        "average_degree": 2.0,
        "betweenness": 645.000773395205
      },
      {
        "id": "C0752304",
        "disease": "Hypoxic-Ischemic Encephalopathy",
        "nodes": 1293,
        "edges": 1293,
        "average_degree": 2.0,
        "betweenness": 645.000773395205
      },
      {
        "id": "C1961102",
        "disease": "Precursor Cell Lymphoblastic Leukemia Lymphoma",
        "nodes": 2032,
        "edges": 2032,
        "average_degree": 2.0,
        "betweenness": 1014.5004921259842
      },
      {
        "id": "C1837028",
        "disease": "Severe Combined Immunodeficiency, Autosomal Recessive, T Cell Negative, B Cell Positive, NK Cell Positive",
        "nodes": 101,
        "edges": 100,
        "average_degree": 1.9801980198019802,
        "betweenness": 49.00990099009901
      },
      {
        "id": "C0024312",
        "disease": "Lymphopenia",
        "nodes": 707,
        "edges": 706,
        "average_degree": 1.997171145685997,
        "betweenness": 352.001414427157
      },
      {
        "id": "C0014522",
        "disease": "Epidermodysplasia Verruciformis",
        "nodes": 53,
        "edges": 52,
        "average_degree": 1.9622641509433962,
        "betweenness": 25.0188679245283
      },
      {
        "id": "C0345904",
        "disease": "Malignant neoplasm of liver",
        "nodes": 2655,
        "edges": 2655,
        "average_degree": 2.0,
        "betweenness": 1326.0003766478342
      },
      {
        "id": "C0740392",
        "disease": "Infarction, Middle Cerebral Artery",
        "nodes": 1765,
        "edges": 1765,
        "average_degree": 2.0,
        "betweenness": 881.000566572238
      },
      {
        "id": "C0233794",
        "disease": "Memory impairment",
        "nodes": 1666,
        "edges": 1666,
        "average_degree": 2.0,
        "betweenness": 831.500600240096
      },
      {
        "id": "C1800706",
        "disease": "Idiopathic Pulmonary Fibrosis",
        "nodes": 1459,
        "edges": 1459,
        "average_degree": 2.0,
        "betweenness": 728.0006854009596
      },
      {
        "id": "C0030246",
        "disease": "Pustulosis of Palms and Soles",
        "nodes": 2148,
        "edges": 2148,
        "average_degree": 2.0,
        "betweenness": 1072.5004655493483
      },
      {
        "id": "C0023418",
        "disease": "leukemia",
        "nodes": 2095,
        "edges": 2095,
        "average_degree": 2.0,
        "betweenness": 1046.000477326969
      },
      {
        "id": "C0265700",
        "disease": "Congenital hernia of foramen of Bochdalek",
        "nodes": 1564,
        "edges": 1564,
        "average_degree": 2.0,
        "betweenness": 780.5006393861893
      },
      {
        "id": "C0751849",
        "disease": "Right Middle Cerebral Artery Infarction",
        "nodes": 1765,
        "edges": 1765,
        "average_degree": 2.0,
        "betweenness": 881.000566572238
      },
      {
        "id": "C0023485",
        "disease": "Precursor B-Cell Lymphoblastic Leukemia-Lymphoma",
        "nodes": 1119,
        "edges": 1119,
        "average_degree": 2.0,
        "betweenness": 558.0008936550491
      },
      {
        "id": "C4721508",
        "disease": "Hamman-Rich Disease",
        "nodes": 1458,
        "edges": 1458,
        "average_degree": 2.0,
        "betweenness": 727.5006858710562
      },
      {
        "id": "C0235833",
        "disease": "Congenital diaphragmatic hernia",
        "nodes": 1575,
        "edges": 1575,
        "average_degree": 2.0,
        "betweenness": 786.0006349206349
      },
      {
        "id": "C1876165",
        "disease": "Copper-Overload Cirrhosis",
        "nodes": 1666,
        "edges": 1666,
        "average_degree": 2.0,
        "betweenness": 831.500600240096
      },
      {
        "id": "C0025261",
        "disease": "Memory Disorders",
        "nodes": 1664,
        "edges": 1664,
        "average_degree": 2.0,
        "betweenness": 830.5006009615385
      },
      {
        "id": "C2930809",
        "disease": "Neutropenia and hyperlymphocytosis with large granular lymphocytes",
        "nodes": 1016,
        "edges": 1016,
        "average_degree": 2.0,
        "betweenness": 506.50098425196853
      },
      {
        "id": "C4014795",
        "disease": "AUTOIMMUNE DISEASE, MULTISYSTEM, INFANTILE-ONSET, 1",
        "nodes": 1016,
        "edges": 1016,
        "average_degree": 2.0,
        "betweenness": 506.50098425196853
      },
      {
        "id": "C0023492",
        "disease": "Leukemia, T-Cell",
        "nodes": 1175,
        "edges": 1175,
        "average_degree": 2.0,
        "betweenness": 586.0008510638298
      },
      {
        "id": "C0751845",
        "disease": "Middle Cerebral Artery Embolus",
        "nodes": 1765,
        "edges": 1765,
        "average_degree": 2.0,
        "betweenness": 881.000566572238
      },
      {
        "id": "C0079772",
        "disease": "T-Cell Lymphoma",
        "nodes": 2057,
        "edges": 2057,
        "average_degree": 2.0,
        "betweenness": 1027.0004861448713
      },
      {
        "id": "C0149519",
        "disease": "Chronic Persistent Hepatitis",
        "nodes": 1672,
        "edges": 1672,
        "average_degree": 2.0,
        "betweenness": 834.5005980861245
      },
      {
        "id": "C3489795",
        "disease": "Hyper-Ige Recurrent Infection Syndrome, Autosomal Dominant",
        "nodes": 1016,
        "edges": 1016,
        "average_degree": 2.0,
        "betweenness": 506.50098425196853
      },
      {
        "id": "C0751291",
        "disease": "Desmoplastic Medulloblastoma",
        "nodes": 1801,
        "edges": 1801,
        "average_degree": 2.0,
        "betweenness": 899.000555247085
      },
      {
        "id": "C4721531",
        "disease": "HYPER-IgE RECURRENT INFECTION SYNDROME 1, AUTOSOMAL DOMINANT",
        "nodes": 1016,
        "edges": 1016,
        "average_degree": 2.0,
        "betweenness": 506.50098425196853
      },
      {
        "id": "C0205833",
        "disease": "Medullomyoblastoma",
        "nodes": 1801,
        "edges": 1801,
        "average_degree": 2.0,
        "betweenness": 899.000555247085
      },
      {
        "id": "C0024232",
        "disease": "Lymphatic Metastasis",
        "nodes": 1329,
        "edges": 1329,
        "average_degree": 2.0,
        "betweenness": 663.0007524454477
      },
      {
        "id": "C4048328",
        "disease": "cervical cancer",
        "nodes": 2163,
        "edges": 2163,
        "average_degree": 2.0,
        "betweenness": 1080.0004623208506
      },
      {
        "id": "C0751847",
        "disease": "Embolic Infarction, Middle Cerebral Artery",
        "nodes": 1765,
        "edges": 1765,
        "average_degree": 2.0,
        "betweenness": 881.000566572238
      },
      {
        "id": "C0751848",
        "disease": "Thrombotic Infarction, Middle Cerebral Artery",
        "nodes": 1765,
        "edges": 1765,
        "average_degree": 2.0,
        "betweenness": 881.000566572238
      },
      {
        "id": "C4721952",
        "disease": "Familial Idiopathic Pulmonary Fibrosis",
        "nodes": 1459,
        "edges": 1459,
        "average_degree": 2.0,
        "betweenness": 728.0006854009596
      },
      {
        "id": "C0751293",
        "disease": "Memory Disorder, Semantic",
        "nodes": 1664,
        "edges": 1664,
        "average_degree": 2.0,
        "betweenness": 830.5006009615385
      },
      {
        "id": "C0278876",
        "disease": "Adult Medulloblastoma",
        "nodes": 1801,
        "edges": 1801,
        "average_degree": 2.0,
        "betweenness": 899.000555247085
      },
      {
        "id": "C0740376",
        "disease": "Middle Cerebral Artery Thrombosis",
        "nodes": 1765,
        "edges": 1765,
        "average_degree": 2.0,
        "betweenness": 881.000566572238
      },
      {
        "id": "C0023903",
        "disease": "Liver neoplasms",
        "nodes": 2655,
        "edges": 2655,
        "average_degree": 2.0,
        "betweenness": 1326.0003766478342
      },
      {
        "id": "C1275668",
        "disease": "Melanotic medulloblastoma",
        "nodes": 1801,
        "edges": 1801,
        "average_degree": 2.0,
        "betweenness": 899.000555247085
      },
      {
        "id": "C1833104",
        "disease": "DIABETES MELLITUS, PERMANENT NEONATAL",
        "nodes": 1108,
        "edges": 1108,
        "average_degree": 2.0,
        "betweenness": 552.5009025270758
      },
      {
        "id": "C0751295",
        "disease": "Memory Loss",
        "nodes": 1664,
        "edges": 1664,
        "average_degree": 2.0,
        "betweenness": 830.5006009615385
      },
      {
        "id": "C4721509",
        "disease": "Usual Interstitial Pneumonia",
        "nodes": 1458,
        "edges": 1458,
        "average_degree": 2.0,
        "betweenness": 727.5006858710562
      },
      {
        "id": "C1955861",
        "disease": "T-Cell Large Granular Lymphocyte Leukemia",
        "nodes": 1016,
        "edges": 1016,
        "average_degree": 2.0,
        "betweenness": 506.50098425196853
      },
      {
        "id": "C0520463",
        "disease": "Chronic active hepatitis",
        "nodes": 1672,
        "edges": 1672,
        "average_degree": 2.0,
        "betweenness": 834.5005980861245
      },
      {
        "id": "C0524611",
        "disease": "Cryptogenic Chronic Hepatitis",
        "nodes": 1672,
        "edges": 1672,
        "average_degree": 2.0,
        "betweenness": 834.5005980861245
      },
      {
        "id": "C1512709",
        "disease": "Chronic Lymphoproliferative Disorder of NK-Cells",
        "nodes": 1016,
        "edges": 1016,
        "average_degree": 2.0,
        "betweenness": 506.50098425196853
      },
      {
        "id": "C0278510",
        "disease": "Childhood Medulloblastoma",
        "nodes": 1801,
        "edges": 1801,
        "average_degree": 2.0,
        "betweenness": 899.000555247085
      },
      {
        "id": "C0751292",
        "disease": "Age-Related Memory Disorders",
        "nodes": 1664,
        "edges": 1664,
        "average_degree": 2.0,
        "betweenness": 830.5006009615385
      },
      {
        "id": "C0019189",
        "disease": "Hepatitis, Chronic",
        "nodes": 1672,
        "edges": 1672,
        "average_degree": 2.0,
        "betweenness": 834.5005980861245
      },
      {
        "id": "C0265699",
        "disease": "Congenital hernia of foramen of Morgagni",
        "nodes": 1564,
        "edges": 1564,
        "average_degree": 2.0,
        "betweenness": 780.5006393861893
      },
      {
        "id": "C0751846",
        "disease": "Left Middle Cerebral Artery Infarction",
        "nodes": 1765,
        "edges": 1765,
        "average_degree": 2.0,
        "betweenness": 881.000566572238
      },
      {
        "id": "C0238281",
        "disease": "Middle Cerebral Artery Syndrome",
        "nodes": 1765,
        "edges": 1765,
        "average_degree": 2.0,
        "betweenness": 881.000566572238
      },
      {
        "id": "C0158981",
        "disease": "Neonatal diabetes mellitus",
        "nodes": 1225,
        "edges": 1225,
        "average_degree": 2.0,
        "betweenness": 611.0008163265306
      },
      {
        "id": "C0751294",
        "disease": "Memory Disorder, Spatial",
        "nodes": 1664,
        "edges": 1664,
        "average_degree": 2.0,
        "betweenness": 830.5006009615385
      },
      {
        "id": "C0206180",
        "disease": "Ki-1+ Anaplastic Large Cell Lymphoma",
        "nodes": 1115,
        "edges": 1115,
        "average_degree": 2.0,
        "betweenness": 556.0008968609866
      },
      {
        "id": "C0740391",
        "disease": "Middle Cerebral Artery Occlusion",
        "nodes": 1765,
        "edges": 1765,
        "average_degree": 2.0,
        "betweenness": 881.000566572238
      },
      {
        "id": "C0007873",
        "disease": "Uterine Cervical Neoplasm",
        "nodes": 2387,
        "edges": 2387,
        "average_degree": 2.0,
        "betweenness": 1192.0004189359029
      },
      {
        "id": "C0025149",
        "disease": "Medulloblastoma",
        "nodes": 1984,
        "edges": 1984,
        "average_degree": 2.0,
        "betweenness": 990.500504032258
      },
      {
        "id": "C0033860",
        "disease": "Psoriasis",
        "nodes": 2148,
        "edges": 2148,
        "average_degree": 2.0,
        "betweenness": 1072.5004655493483
      },
      {
        "id": "C0856761",
        "disease": "Budd-Chiari Syndrome",
        "nodes": 566,
        "edges": 565,
        "average_degree": 1.9964664310954063,
        "betweenness": 281.5017667844523
      },
      {
        "id": "C0836924",
        "disease": "Thrombocytosis",
        "nodes": 603,
        "edges": 603,
        "average_degree": 2.0,
        "betweenness": 300.0016583747927
      },
      {
        "id": "C1332201",
        "disease": "Adult Diffuse Large B-Cell Lymphoma",
        "nodes": 978,
        "edges": 978,
        "average_degree": 2.0,
        "betweenness": 487.50102249488754
      },
      {
        "id": "C0400966",
        "disease": "Non-alcoholic Fatty Liver Disease",
        "nodes": 2435,
        "edges": 2435,
        "average_degree": 2.0,
        "betweenness": 1216.000410677618
      },
      {
        "id": "C3281125",
        "disease": "THROMBOCYTHEMIA 3",
        "nodes": 566,
        "edges": 565,
        "average_degree": 1.9964664310954063,
        "betweenness": 281.5017667844523
      },
      {
        "id": "C0376545",
        "disease": "Hematologic Neoplasms",
        "nodes": 845,
        "edges": 845,
        "average_degree": 2.0,
        "betweenness": 421.00118343195265
      },
      {
        "id": "C3489628",
        "disease": "Thrombocytosis, Autosomal Dominant",
        "nodes": 1401,
        "edges": 1401,
        "average_degree": 2.0,
        "betweenness": 699.0007137758744
      },
      {
        "id": "C4303761",
        "disease": "Familial thrombocytosis",
        "nodes": 603,
        "edges": 603,
        "average_degree": 2.0,
        "betweenness": 300.0016583747927
      },
      {
        "id": "C3495676",
        "disease": "Anorectal Malformations",
        "nodes": 1065,
        "edges": 1065,
        "average_degree": 2.0,
        "betweenness": 531.0009389671361
      },
      {
        "id": "C0025472",
        "disease": "Mesenteric Vascular Occlusion",
        "nodes": 566,
        "edges": 565,
        "average_degree": 1.9964664310954063,
        "betweenness": 281.5017667844523
      },
      {
        "id": "C0042487",
        "disease": "Venous Thrombosis",
        "nodes": 1052,
        "edges": 1052,
        "average_degree": 2.0,
        "betweenness": 524.5009505703422
      },
      {
        "id": "C0032962",
        "disease": "Pregnancy Complications",
        "nodes": 566,
        "edges": 565,
        "average_degree": 1.9964664310954063,
        "betweenness": 281.5017667844523
      },
      {
        "id": "C0040028",
        "disease": "Thrombocythemia, Essential",
        "nodes": 1889,
        "edges": 1889,
        "average_degree": 2.0,
        "betweenness": 943.0005293806247
      },
      {
        "id": "C0026987",
        "disease": "Myelofibrosis",
        "nodes": 632,
        "edges": 632,
        "average_degree": 2.0,
        "betweenness": 314.501582278481
      },
      {
        "id": "C1335177",
        "disease": "Ovarian Serous Adenocarcinoma",
        "nodes": 1333,
        "edges": 1333,
        "average_degree": 2.0,
        "betweenness": 665.0007501875469
      },
      {
        "id": "C0149871",
        "disease": "Deep Vein Thrombosis",
        "nodes": 1052,
        "edges": 1052,
        "average_degree": 2.0,
        "betweenness": 524.5009505703422
      },
      {
        "id": "C0027022",
        "disease": "Myeloproliferative disease",
        "nodes": 1508,
        "edges": 1508,
        "average_degree": 2.0,
        "betweenness": 752.5006631299734
      },
      {
        "id": "C1527405",
        "disease": "Erythrocytosis",
        "nodes": 677,
        "edges": 677,
        "average_degree": 2.0,
        "betweenness": 337.0014771048744
      },
      {
        "id": "C0032463",
        "disease": "Polycythemia Vera",
        "nodes": 711,
        "edges": 711,
        "average_degree": 2.0,
        "betweenness": 354.0014064697609
      },
      {
        "id": "C3241937",
        "disease": "Nonalcoholic Steatohepatitis",
        "nodes": 2435,
        "edges": 2435,
        "average_degree": 2.0,
        "betweenness": 1216.000410677618
      },
      {
        "id": "C0023473",
        "disease": "Myeloid Leukemia, Chronic",
        "nodes": 1739,
        "edges": 1739,
        "average_degree": 2.0,
        "betweenness": 868.0005750431283
      },
      {
        "id": "C0019154",
        "disease": "Hepatic Vein Thrombosis",
        "nodes": 566,
        "edges": 565,
        "average_degree": 1.9964664310954063,
        "betweenness": 281.5017667844523
      },
      {
        "id": "C0040038",
        "disease": "Thromboembolism",
        "nodes": 843,
        "edges": 843,
        "average_degree": 2.0,
        "betweenness": 420.0011862396204
      },
      {
        "id": "C0001815",
        "disease": "Primary Myelofibrosis",
        "nodes": 656,
        "edges": 656,
        "average_degree": 2.0,
        "betweenness": 326.5015243902439
      },
      {
        "id": "C4551637",
        "disease": "Erythrocytosis familial, 1",
        "nodes": 1054,
        "edges": 1054,
        "average_degree": 2.0,
        "betweenness": 525.5009487666034
      },
      {
        "id": "C0032461",
        "disease": "Polycythemia",
        "nodes": 677,
        "edges": 677,
        "average_degree": 2.0,
        "betweenness": 337.0014771048744
      },
      {
        "id": "C4014656",
        "disease": "CARDIOMYOPATHY, DILATED, 1NN",
        "nodes": 694,
        "edges": 694,
        "average_degree": 2.0,
        "betweenness": 345.5014409221902
      },
      {
        "id": "C1969057",
        "disease": "Noonan Syndrome 5",
        "nodes": 694,
        "edges": 694,
        "average_degree": 2.0,
        "betweenness": 345.5014409221902
      },
      {
        "id": "C0007193",
        "disease": "Cardiomyopathy, Dilated",
        "nodes": 1988,
        "edges": 1988,
        "average_degree": 2.0,
        "betweenness": 992.5005030181087
      },
      {
        "id": "C1969056",
        "disease": "LEOPARD SYNDROME 2",
        "nodes": 694,
        "edges": 694,
        "average_degree": 2.0,
        "betweenness": 345.5014409221902
      },
      {
        "id": "C0175704",
        "disease": "LEOPARD Syndrome",
        "nodes": 1409,
        "edges": 1409,
        "average_degree": 2.0,
        "betweenness": 703.0007097232079
      },
      {
        "id": "C4551602",
        "disease": "Noonan Syndrome 1",
        "nodes": 1247,
        "edges": 1247,
        "average_degree": 2.0,
        "betweenness": 622.000801924619
      },
      {
        "id": "C0340427",
        "disease": "Familial dilated cardiomyopathy",
        "nodes": 903,
        "edges": 903,
        "average_degree": 2.0,
        "betweenness": 450.00110741971207
      },
      {
        "id": "C1275081",
        "disease": "Cardio-facio-cutaneous syndrome",
        "nodes": 1254,
        "edges": 1254,
        "average_degree": 2.0,
        "betweenness": 625.5007974481658
      },
      {
        "id": "C0041409",
        "disease": "Turner Syndrome, Male",
        "nodes": 1247,
        "edges": 1247,
        "average_degree": 2.0,
        "betweenness": 622.000801924619
      },
      {
        "id": "C1519086",
        "disease": "Pilomyxoid astrocytoma",
        "nodes": 1029,
        "edges": 1029,
        "average_degree": 2.0,
        "betweenness": 513.0009718172984
      },
      {
        "id": "C0007194",
        "disease": "Hypertrophic Cardiomyopathy",
        "nodes": 1632,
        "edges": 1632,
        "average_degree": 2.0,
        "betweenness": 814.500612745098
      },
      {
        "id": "C1449563",
        "disease": "Cardiomyopathy, Familial Idiopathic",
        "nodes": 1987,
        "edges": 1987,
        "average_degree": 2.0,
        "betweenness": 992.0005032712633
      },
      {
        "id": "C0152013",
        "disease": "Adenocarcinoma of lung (disorder)",
        "nodes": 2622,
        "edges": 2622,
        "average_degree": 2.0,
        "betweenness": 1309.5003813882533
      },
      {
        "id": "C3501846",
        "disease": "Noonan-Like Syndrome With Loose Anagen Hair",
        "nodes": 1254,
        "edges": 1254,
        "average_degree": 2.0,
        "betweenness": 625.5007974481658
      },
      {
        "id": "C4721610",
        "disease": "Carcinoma, Ovarian Epithelial",
        "nodes": 1646,
        "edges": 1646,
        "average_degree": 2.0,
        "betweenness": 821.5006075334144
      },
      {
        "id": "C1527404",
        "disease": "Female Pseudo-Turner Syndrome",
        "nodes": 1247,
        "edges": 1247,
        "average_degree": 2.0,
        "betweenness": 622.000801924619
      },
      {
        "id": "C0151779",
        "disease": "Cutaneous Melanoma",
        "nodes": 2450,
        "edges": 2450,
        "average_degree": 2.0,
        "betweenness": 1223.5004081632653
      },
      {
        "id": "C0587248",
        "disease": "Costello syndrome (disorder)",
        "nodes": 1254,
        "edges": 1254,
        "average_degree": 2.0,
        "betweenness": 625.5007974481658
      },
      {
        "id": "C0028326",
        "disease": "Noonan Syndrome",
        "nodes": 1327,
        "edges": 1327,
        "average_degree": 2.0,
        "betweenness": 662.0007535795027
      },
      {
        "id": "C4551484",
        "disease": "Leopard Syndrome 1",
        "nodes": 1209,
        "edges": 1209,
        "average_degree": 2.0,
        "betweenness": 603.0008271298594
      },
      {
        "id": "C4551472",
        "disease": "Hypertrophic obstructive cardiomyopathy",
        "nodes": 1622,
        "edges": 1622,
        "average_degree": 2.0,
        "betweenness": 809.5006165228114
      },
      {
        "id": "C1843181",
        "disease": "Noonan syndrome-like disorder with loose anagen hair",
        "nodes": 1254,
        "edges": 1254,
        "average_degree": 2.0,
        "betweenness": 625.5007974481658
      },
      {
        "id": "C0038002",
        "disease": "Splenomegaly",
        "nodes": 1316,
        "edges": 1316,
        "average_degree": 2.0,
        "betweenness": 656.5007598784194
      },
      {
        "id": "C0456889",
        "disease": "Enteropathy-Associated T-Cell Lymphoma",
        "nodes": 63,
        "edges": 62,
        "average_degree": 1.9682539682539681,
        "betweenness": 30.015873015873016
      },
      {
        "id": "C1855548",
        "disease": "Laron syndrome type 2",
        "nodes": 63,
        "edges": 62,
        "average_degree": 1.9682539682539681,
        "betweenness": 30.015873015873016
      },
      {
        "id": "C1955906",
        "disease": "Lymphoma, Extranodal NK-T-Cell",
        "nodes": 341,
        "edges": 340,
        "average_degree": 1.9941348973607038,
        "betweenness": 169.00293255131965
      },
      {
        "id": "C0079773",
        "disease": "Lymphoma, T-Cell, Cutaneous",
        "nodes": 1845,
        "edges": 1845,
        "average_degree": 2.0,
        "betweenness": 921.00054200542
      },
      {
        "id": "C0392788",
        "disease": "Nasal Type Extranodal NK/T-Cell Lymphoma",
        "nodes": 341,
        "edges": 340,
        "average_degree": 1.9941348973607038,
        "betweenness": 169.00293255131965
      },
      {
        "id": "C0494261",
        "disease": "Combined immunodeficiency",
        "nodes": 1519,
        "edges": 1519,
        "average_degree": 2.0,
        "betweenness": 758.0006583278473
      },
      {
        "id": "C0007117",
        "disease": "Basal cell carcinoma",
        "nodes": 685,
        "edges": 685,
        "average_degree": 2.0,
        "betweenness": 341.0014598540146
      },
      {
        "id": "C1522378",
        "disease": "Leukemia, Large Granular Lymphocytic",
        "nodes": 63,
        "edges": 62,
        "average_degree": 1.9682539682539681,
        "betweenness": 30.015873015873016
      },
      {
        "id": "C2363142",
        "disease": "T-Cell Prolymphocytic Leukemia",
        "nodes": 548,
        "edges": 548,
        "average_degree": 2.0,
        "betweenness": 272.50182481751824
      },
      {
        "id": "C2931322",
        "disease": "T-Lymphocytopenia",
        "nodes": 63,
        "edges": 62,
        "average_degree": 1.9682539682539681,
        "betweenness": 30.015873015873016
      },
      {
        "id": "C0023494",
        "disease": "Leukemia, T-Cell, Chronic",
        "nodes": 63,
        "edges": 62,
        "average_degree": 1.9682539682539681,
        "betweenness": 30.015873015873016
      },
      {
        "id": "C0376407",
        "disease": "Granulomatous Slack Skin",
        "nodes": 1845,
        "edges": 1845,
        "average_degree": 2.0,
        "betweenness": 921.00054200542
      },
      {
        "id": "C1955860",
        "disease": "Leukemia, Natural Killer Cell Large Granular Lymphocytic",
        "nodes": 63,
        "edges": 62,
        "average_degree": 1.9682539682539681,
        "betweenness": 30.015873015873016
      },
      {
        "id": "C0206692",
        "disease": "Carcinoma, Lobular",
        "nodes": 866,
        "edges": 866,
        "average_degree": 2.0,
        "betweenness": 431.5011547344111
      },
      {
        "id": "C1176475",
        "disease": "Ductal Carcinoma",
        "nodes": 1817,
        "edges": 1817,
        "average_degree": 2.0,
        "betweenness": 907.0005503577325
      },
      {
        "id": "C1332347",
        "disease": "Atypical Ductal Breast Hyperplasia",
        "nodes": 909,
        "edges": 909,
        "average_degree": 2.0,
        "betweenness": 453.001100110011
      },
      {
        "id": "C0007124",
        "disease": "Noninfiltrating Intraductal Carcinoma",
        "nodes": 909,
        "edges": 909,
        "average_degree": 2.0,
        "betweenness": 453.001100110011
      },
      {
        "id": "C0086981",
        "disease": "Sicca Syndrome",
        "nodes": 528,
        "edges": 528,
        "average_degree": 2.0,
        "betweenness": 262.50189393939394
      },
      {
        "id": "C1527336",
        "disease": "Sjogren's Syndrome",
        "nodes": 528,
        "edges": 528,
        "average_degree": 2.0,
        "betweenness": 262.50189393939394
      },
      {
        "id": "C0036421",
        "disease": "Systemic Scleroderma",
        "nodes": 972,
        "edges": 972,
        "average_degree": 2.0,
        "betweenness": 484.5010288065844
      },
      {
        "id": "C2677096",
        "disease": "SYSTEMIC LUPUS ERYTHEMATOSUS, SUSCEPTIBILITY TO, 11",
        "nodes": 111,
        "edges": 110,
        "average_degree": 1.981981981981982,
        "betweenness": 54.009009009009006
      },
      {
        "id": "C4013950",
        "disease": "IMMUNODEFICIENCY 31A",
        "nodes": 778,
        "edges": 778,
        "average_degree": 2.0,
        "betweenness": 387.5012853470437
      },
      {
        "id": "C0006845",
        "disease": "Candidiasis, Chronic Mucocutaneous",
        "nodes": 781,
        "edges": 781,
        "average_degree": 2.0,
        "betweenness": 389.0012804097311
      },
      {
        "id": "C3279990",
        "disease": "CANDIDIASIS, FAMILIAL, 7",
        "nodes": 778,
        "edges": 778,
        "average_degree": 2.0,
        "betweenness": 387.5012853470437
      },
      {
        "id": "C3151088",
        "disease": "IMMUNODEFICIENCY 31B",
        "nodes": 778,
        "edges": 778,
        "average_degree": 2.0,
        "betweenness": 387.5012853470437
      },
      {
        "id": "C0010823",
        "disease": "Cytomegalovirus Infections",
        "nodes": 785,
        "edges": 785,
        "average_degree": 2.0,
        "betweenness": 391.0012738853503
      },
      {
        "id": "C1384666",
        "disease": "hearing impairment",
        "nodes": 1395,
        "edges": 1395,
        "average_degree": 2.0,
        "betweenness": 696.0007168458782
      },
      {
        "id": "C0239946",
        "disease": "Fibrosis, Liver",
        "nodes": 2473,
        "edges": 2473,
        "average_degree": 2.0,
        "betweenness": 1235.0004043671654
      },
      {
        "id": "C0235874",
        "disease": "Disease Exacerbation",
        "nodes": 2583,
        "edges": 2583,
        "average_degree": 2.0,
        "betweenness": 1290.0003871467286
      },
      {
        "id": "C0023890",
        "disease": "Liver Cirrhosis",
        "nodes": 2473,
        "edges": 2473,
        "average_degree": 2.0,
        "betweenness": 1235.0004043671654
      },
      {
        "id": "C0034885",
        "disease": "Rectal Neoplasms",
        "nodes": 1049,
        "edges": 1049,
        "average_degree": 2.0,
        "betweenness": 523.0009532888465
      },
      {
        "id": "C0021841",
        "disease": "Intestinal Neoplasms",
        "nodes": 1555,
        "edges": 1555,
        "average_degree": 2.0,
        "betweenness": 776.0006430868167
      },
      {
        "id": "C0009405",
        "disease": "Hereditary Nonpolyposis Colorectal Neoplasms",
        "nodes": 1336,
        "edges": 1336,
        "average_degree": 2.0,
        "betweenness": 666.500748502994
      },
      {
        "id": "C0263454",
        "disease": "Chloracne",
        "nodes": 1122,
        "edges": 1122,
        "average_degree": 2.0,
        "betweenness": 559.5008912655971
      },
      {
        "id": "C0032000",
        "disease": "Pituitary Adenoma",
        "nodes": 843,
        "edges": 843,
        "average_degree": 2.0,
        "betweenness": 420.0011862396204
      },
      {
        "id": "C4722327",
        "disease": "PROSTATE CANCER, HEREDITARY, 1",
        "nodes": 1483,
        "edges": 1483,
        "average_degree": 2.0,
        "betweenness": 740.0006743088335
      },
      {
        "id": "C0032019",
        "disease": "Pituitary Neoplasms",
        "nodes": 790,
        "edges": 790,
        "average_degree": 2.0,
        "betweenness": 393.50126582278483
      },
      {
        "id": "C1970712",
        "disease": "Multiple Endocrine Neoplasia, Type IV",
        "nodes": 402,
        "edges": 402,
        "average_degree": 2.0,
        "betweenness": 199.50248756218906
      },
      {
        "id": "C1333990",
        "disease": "Hereditary Nonpolyposis Colorectal Cancer",
        "nodes": 1541,
        "edges": 1541,
        "average_degree": 2.0,
        "betweenness": 769.0006489292667
      },
      {
        "id": "C0027662",
        "disease": "Multiple Endocrine Neoplasia",
        "nodes": 625,
        "edges": 625,
        "average_degree": 2.0,
        "betweenness": 311.0016
      },
      {
        "id": "C1333991",
        "disease": "Hereditary Non-Polyposis Colon Cancer Type 2",
        "nodes": 1147,
        "edges": 1147,
        "average_degree": 2.0,
        "betweenness": 572.0008718395815
      },
      {
        "id": "C0858252",
        "disease": "Breast adenocarcinoma",
        "nodes": 2266,
        "edges": 2266,
        "average_degree": 2.0,
        "betweenness": 1131.5004413062666
      },
      {
        "id": "C1704374",
        "disease": "Carcinoma of Endocrine Gland",
        "nodes": 1484,
        "edges": 1484,
        "average_degree": 2.0,
        "betweenness": 740.5006738544474
      },
      {
        "id": "C2936783",
        "disease": "Colorectal cancer, hereditary nonpolyposis, type 1",
        "nodes": 1147,
        "edges": 1147,
        "average_degree": 2.0,
        "betweenness": 572.0008718395815
      },
      {
        "id": "C0346300",
        "disease": "Pituitary carcinoma",
        "nodes": 721,
        "edges": 721,
        "average_degree": 2.0,
        "betweenness": 359.00138696255203
      },
      {
        "id": "C0025267",
        "disease": "Multiple Endocrine Neoplasia Type 1",
        "nodes": 699,
        "edges": 699,
        "average_degree": 2.0,
        "betweenness": 348.0014306151645
      },
      {
        "id": "C0496956",
        "disease": "Neoplasm of uncertain or unknown behavior of breast",
        "nodes": 2266,
        "edges": 2266,
        "average_degree": 2.0,
        "betweenness": 1131.5004413062666
      },
      {
        "id": "C1112155",
        "disease": "Hereditary non-polyposis colorectal cancer syndrome",
        "nodes": 1469,
        "edges": 1469,
        "average_degree": 2.0,
        "betweenness": 733.000680735194
      },
      {
        "id": "C2931456",
        "disease": "Prostate cancer, familial",
        "nodes": 1575,
        "edges": 1575,
        "average_degree": 2.0,
        "betweenness": 786.0006349206349
      },
      {
        "id": "C0206754",
        "disease": "Neuroendocrine Tumors",
        "nodes": 877,
        "edges": 877,
        "average_degree": 2.0,
        "betweenness": 437.0011402508552
      },
      {
        "id": "C0007113",
        "disease": "Rectal Carcinoma",
        "nodes": 1049,
        "edges": 1049,
        "average_degree": 2.0,
        "betweenness": 523.0009532888465
      },
      {
        "id": "C0042138",
        "disease": "Uterine Neoplasms",
        "nodes": 1107,
        "edges": 1107,
        "average_degree": 2.0,
        "betweenness": 552.0009033423668
      },
      {
        "id": "C4274947",
        "disease": "Multiple endocrine neoplasia type 4",
        "nodes": 402,
        "edges": 402,
        "average_degree": 2.0,
        "betweenness": 199.50248756218906
      },
      {
        "id": "C0262587",
        "disease": "Parathyroid Adenoma",
        "nodes": 1081,
        "edges": 1081,
        "average_degree": 2.0,
        "betweenness": 539.0009250693802
      },
      {
        "id": "C1336005",
        "disease": "Small Intestinal Neuroendocrine Neoplasm",
        "nodes": 402,
        "edges": 402,
        "average_degree": 2.0,
        "betweenness": 199.50248756218906
      },
      {
        "id": "C0206695",
        "disease": "Carcinoma, Neuroendocrine",
        "nodes": 671,
        "edges": 671,
        "average_degree": 2.0,
        "betweenness": 334.0014903129657
      },
      {
        "id": "C0346627",
        "disease": "Intestinal Cancer",
        "nodes": 1555,
        "edges": 1555,
        "average_degree": 2.0,
        "betweenness": 776.0006430868167
      },
      {
        "id": "C0206669",
        "disease": "Hepatocellular Adenoma",
        "nodes": 1448,
        "edges": 1448,
        "average_degree": 2.0,
        "betweenness": 722.5006906077348
      },
      {
        "id": "C0282612",
        "disease": "Prostatic Intraepithelial Neoplasias",
        "nodes": 1233,
        "edges": 1233,
        "average_degree": 2.0,
        "betweenness": 615.0008110300081
      },
      {
        "id": "C0153567",
        "disease": "Uterine Cancer",
        "nodes": 1119,
        "edges": 1119,
        "average_degree": 2.0,
        "betweenness": 558.0008936550491
      },
      {
        "id": "C0026846",
        "disease": "Muscular Atrophy",
        "nodes": 1865,
        "edges": 1865,
        "average_degree": 2.0,
        "betweenness": 931.0005361930295
      },
      {
        "id": "C1527197",
        "disease": "Angioblastic Meningioma",
        "nodes": 1554,
        "edges": 1554,
        "average_degree": 2.0,
        "betweenness": 775.5006435006435
      },
      {
        "id": "C1334261",
        "disease": "Intraorbital Meningioma",
        "nodes": 1554,
        "edges": 1554,
        "average_degree": 2.0,
        "betweenness": 775.5006435006435
      },
      {
        "id": "C0431121",
        "disease": "Clear Cell Meningioma",
        "nodes": 1554,
        "edges": 1554,
        "average_degree": 2.0,
        "betweenness": 775.5006435006435
      },
      {
        "id": "C0033937",
        "disease": "Psychoses, Drug",
        "nodes": 1391,
        "edges": 1391,
        "average_degree": 2.0,
        "betweenness": 694.000718907261
      },
      {
        "id": "C0206644",
        "disease": "Histiocytoma, Benign Fibrous",
        "nodes": 1234,
        "edges": 1234,
        "average_degree": 2.0,
        "betweenness": 615.5008103727715
      },
      {
        "id": "C0236735",
        "disease": "Cannabis-Related Disorder",
        "nodes": 1275,
        "edges": 1275,
        "average_degree": 2.0,
        "betweenness": 636.0007843137255
      },
      {
        "id": "C0334610",
        "disease": "Hemangiopericytic Meningioma",
        "nodes": 1554,
        "edges": 1554,
        "average_degree": 2.0,
        "betweenness": 775.5006435006435
      },
      {
        "id": "C0086237",
        "disease": "Epilepsy, Cryptogenic",
        "nodes": 1902,
        "edges": 1902,
        "average_degree": 2.0,
        "betweenness": 949.5005257623554
      },
      {
        "id": "C1319315",
        "disease": "Adenocarcinoma of large intestine",
        "nodes": 2683,
        "edges": 2683,
        "average_degree": 2.0,
        "betweenness": 1340.0003727171077
      },
      {
        "id": "C0033941",
        "disease": "Psychoses, Substance-Induced",
        "nodes": 1391,
        "edges": 1391,
        "average_degree": 2.0,
        "betweenness": 694.000718907261
      },
      {
        "id": "C0334606",
        "disease": "Fibrous Meningioma",
        "nodes": 1554,
        "edges": 1554,
        "average_degree": 2.0,
        "betweenness": 775.5006435006435
      },
      {
        "id": "C0149925",
        "disease": "Small cell carcinoma of lung",
        "nodes": 2151,
        "edges": 2151,
        "average_degree": 2.0,
        "betweenness": 1074.0004649000464
      },
      {
        "id": "C0334611",
        "disease": "Transitional Meningioma",
        "nodes": 1554,
        "edges": 1554,
        "average_degree": 2.0,
        "betweenness": 775.5006435006435
      },
      {
        "id": "C0334608",
        "disease": "Angiomatous Meningioma",
        "nodes": 1554,
        "edges": 1554,
        "average_degree": 2.0,
        "betweenness": 775.5006435006435
      },
      {
        "id": "C0458257",
        "disease": "Pain, Splitting",
        "nodes": 1872,
        "edges": 1872,
        "average_degree": 2.0,
        "betweenness": 934.5005341880342
      },
      {
        "id": "C0029463",
        "disease": "Osteosarcoma",
        "nodes": 2318,
        "edges": 2318,
        "average_degree": 2.0,
        "betweenness": 1157.500431406385
      },
      {
        "id": "C1565951",
        "disease": "Sphenoid Wing Meningioma",
        "nodes": 1554,
        "edges": 1554,
        "average_degree": 2.0,
        "betweenness": 775.5006435006435
      },
      {
        "id": "C0428791",
        "disease": "Aortic valve calcification",
        "nodes": 1757,
        "edges": 1757,
        "average_degree": 2.0,
        "betweenness": 877.0005691519635
      },
      {
        "id": "C0014544",
        "disease": "Epilepsy",
        "nodes": 1912,
        "edges": 1912,
        "average_degree": 2.0,
        "betweenness": 954.5005230125523
      },
      {
        "id": "C1334271",
        "disease": "Intraventricular Meningioma",
        "nodes": 1554,
        "edges": 1554,
        "average_degree": 2.0,
        "betweenness": 775.5006435006435
      },
      {
        "id": "C0018614",
        "disease": "Hashish Abuse",
        "nodes": 1275,
        "edges": 1275,
        "average_degree": 2.0,
        "betweenness": 636.0007843137255
      },
      {
        "id": "C0236804",
        "disease": "Amphetamine Addiction",
        "nodes": 1762,
        "edges": 1762,
        "average_degree": 2.0,
        "betweenness": 879.5005675368899
      },
      {
        "id": "C0236018",
        "disease": "Aura",
        "nodes": 1902,
        "edges": 1902,
        "average_degree": 2.0,
        "betweenness": 949.5005257623554
      },
      {
        "id": "C0334609",
        "disease": "Hemangioblastic Meningioma",
        "nodes": 1554,
        "edges": 1554,
        "average_degree": 2.0,
        "betweenness": 775.5006435006435
      },
      {
        "id": "C1565950",
        "disease": "Posterior Fossa Meningioma",
        "nodes": 1554,
        "edges": 1554,
        "average_degree": 2.0,
        "betweenness": 775.5006435006435
      },
      {
        "id": "C1866398",
        "disease": "Proteus-Like Syndrome (disorder)",
        "nodes": 1381,
        "edges": 1381,
        "average_degree": 2.0,
        "betweenness": 689.0007241129616
      },
      {
        "id": "C0006870",
        "disease": "Cannabis Dependence",
        "nodes": 1319,
        "edges": 1319,
        "average_degree": 2.0,
        "betweenness": 658.0007581501137
      },
      {
        "id": "C0496920",
        "disease": "Neoplasm of uncertain or unknown behavior of ovary",
        "nodes": 2155,
        "edges": 2155,
        "average_degree": 2.0,
        "betweenness": 1076.000464037123
      },
      {
        "id": "C0234254",
        "disease": "Radiating pain",
        "nodes": 1872,
        "edges": 1872,
        "average_degree": 2.0,
        "betweenness": 934.5005341880342
      },
      {
        "id": "C0029925",
        "disease": "Ovarian Carcinoma",
        "nodes": 2182,
        "edges": 2182,
        "average_degree": 2.0,
        "betweenness": 1089.5004582951422
      },
      {
        "id": "C0751408",
        "disease": "Suffering, Physical",
        "nodes": 1872,
        "edges": 1872,
        "average_degree": 2.0,
        "betweenness": 934.5005341880342
      },
      {
        "id": "C0085261",
        "disease": "Proteus Syndrome",
        "nodes": 1381,
        "edges": 1381,
        "average_degree": 2.0,
        "betweenness": 689.0007241129616
      },
      {
        "id": "C0259785",
        "disease": "Malignant Meningioma",
        "nodes": 1554,
        "edges": 1554,
        "average_degree": 2.0,
        "betweenness": 775.5006435006435
      },
      {
        "id": "C0270948",
        "disease": "Neurogenic Muscular Atrophy",
        "nodes": 1865,
        "edges": 1865,
        "average_degree": 2.0,
        "betweenness": 931.0005361930295
      },
      {
        "id": "C0349604",
        "disease": "Intracranial Meningioma",
        "nodes": 1554,
        "edges": 1554,
        "average_degree": 2.0,
        "betweenness": 775.5006435006435
      },
      {
        "id": "C0234238",
        "disease": "Ache",
        "nodes": 1872,
        "edges": 1872,
        "average_degree": 2.0,
        "betweenness": 934.5005341880342
      },
      {
        "id": "C0281784",
        "disease": "Benign Meningioma",
        "nodes": 1554,
        "edges": 1554,
        "average_degree": 2.0,
        "betweenness": 775.5006435006435
      },
      {
        "id": "C0334605",
        "disease": "Meningothelial meningioma",
        "nodes": 1554,
        "edges": 1554,
        "average_degree": 2.0,
        "betweenness": 775.5006435006435
      },
      {
        "id": "C0025286",
        "disease": "Meningioma",
        "nodes": 1633,
        "edges": 1633,
        "average_degree": 2.0,
        "betweenness": 815.0006123698714
      },
      {
        "id": "C0234230",
        "disease": "Pain, Burning",
        "nodes": 1872,
        "edges": 1872,
        "average_degree": 2.0,
        "betweenness": 934.5005341880342
      },
      {
        "id": "C0347515",
        "disease": "Spinal Meningioma",
        "nodes": 1554,
        "edges": 1554,
        "average_degree": 2.0,
        "betweenness": 775.5006435006435
      },
      {
        "id": "C0334607",
        "disease": "Psammomatous Meningioma",
        "nodes": 1554,
        "edges": 1554,
        "average_degree": 2.0,
        "betweenness": 775.5006435006435
      },
      {
        "id": "C0006868",
        "disease": "Cannabis Abuse",
        "nodes": 1275,
        "edges": 1275,
        "average_degree": 2.0,
        "betweenness": 636.0007843137255
      },
      {
        "id": "C0236807",
        "disease": "Amphetamine Abuse",
        "nodes": 1762,
        "edges": 1762,
        "average_degree": 2.0,
        "betweenness": 879.5005675368899
      },
      {
        "id": "C0457190",
        "disease": "Xanthomatous Meningioma",
        "nodes": 1554,
        "edges": 1554,
        "average_degree": 2.0,
        "betweenness": 775.5006435006435
      },
      {
        "id": "C1384406",
        "disease": "Secretory meningioma",
        "nodes": 1554,
        "edges": 1554,
        "average_degree": 2.0,
        "betweenness": 775.5006435006435
      },
      {
        "id": "C0007112",
        "disease": "Adenocarcinoma of prostate",
        "nodes": 1953,
        "edges": 1953,
        "average_degree": 2.0,
        "betweenness": 975.0005120327701
      },
      {
        "id": "C0205834",
        "disease": "Meningiomas, Multiple",
        "nodes": 1554,
        "edges": 1554,
        "average_degree": 2.0,
        "betweenness": 775.5006435006435
      },
      {
        "id": "C0236733",
        "disease": "Amphetamine-Related Disorders",
        "nodes": 1762,
        "edges": 1762,
        "average_degree": 2.0,
        "betweenness": 879.5005675368899
      },
      {
        "id": "C0018553",
        "disease": "Hamartoma Syndrome, Multiple",
        "nodes": 1475,
        "edges": 1475,
        "average_degree": 2.0,
        "betweenness": 736.0006779661016
      },
      {
        "id": "C1384408",
        "disease": "Microcystic meningioma",
        "nodes": 1554,
        "edges": 1554,
        "average_degree": 2.0,
        "betweenness": 775.5006435006435
      },
      {
        "id": "C0751111",
        "disease": "Awakening Epilepsy",
        "nodes": 1902,
        "edges": 1902,
        "average_degree": 2.0,
        "betweenness": 949.5005257623554
      },
      {
        "id": "C0751303",
        "disease": "Cerebral Convexity Meningioma",
        "nodes": 1554,
        "edges": 1554,
        "average_degree": 2.0,
        "betweenness": 775.5006435006435
      },
      {
        "id": "C3163622",
        "disease": "Papillary Meningioma",
        "nodes": 1554,
        "edges": 1554,
        "average_degree": 2.0,
        "betweenness": 775.5006435006435
      },
      {
        "id": "C0030193",
        "disease": "Pain",
        "nodes": 1872,
        "edges": 1872,
        "average_degree": 2.0,
        "betweenness": 934.5005341880342
      },
      {
        "id": "C1335107",
        "disease": "Olfactory Groove Meningioma",
        "nodes": 1554,
        "edges": 1554,
        "average_degree": 2.0,
        "betweenness": 775.5006435006435
      },
      {
        "id": "C3554519",
        "disease": "COWDEN SYNDROME 6",
        "nodes": 1234,
        "edges": 1234,
        "average_degree": 2.0,
        "betweenness": 615.5008103727715
      },
      {
        "id": "C1153706",
        "disease": "Endometrial adenocarcinoma",
        "nodes": 1508,
        "edges": 1508,
        "average_degree": 2.0,
        "betweenness": 752.5006631299734
      },
      {
        "id": "C0458259",
        "disease": "Pain, Crushing",
        "nodes": 1872,
        "edges": 1872,
        "average_degree": 2.0,
        "betweenness": 934.5005341880342
      },
      {
        "id": "C0751304",
        "disease": "Parasagittal Meningioma",
        "nodes": 1554,
        "edges": 1554,
        "average_degree": 2.0,
        "betweenness": 775.5006435006435
      },
      {
        "id": "C0751407",
        "disease": "Pain, Migratory",
        "nodes": 1872,
        "edges": 1872,
        "average_degree": 2.0,
        "betweenness": 934.5005341880342
      },
      {
        "id": "C0025205",
        "disease": "Melanoma, Experimental",
        "nodes": 933,
        "edges": 933,
        "average_degree": 2.0,
        "betweenness": 465.0010718113612
      },
      {
        "id": "C0004565",
        "disease": "Melanoma, B16",
        "nodes": 933,
        "edges": 933,
        "average_degree": 2.0,
        "betweenness": 465.0010718113612
      },
      {
        "id": "C0018598",
        "disease": "Melanoma, Harding-Passey",
        "nodes": 933,
        "edges": 933,
        "average_degree": 2.0,
        "betweenness": 465.0010718113612
      },
      {
        "id": "C0009075",
        "disease": "Melanoma, Cloudman S91",
        "nodes": 933,
        "edges": 933,
        "average_degree": 2.0,
        "betweenness": 465.0010718113612
      },
      {
        "id": "C0001430",
        "disease": "Adenoma",
        "nodes": 1715,
        "edges": 1715,
        "average_degree": 2.0,
        "betweenness": 856.000583090379
      },
      {
        "id": "C0205646",
        "disease": "Adenoma, Basal Cell",
        "nodes": 1715,
        "edges": 1715,
        "average_degree": 2.0,
        "betweenness": 856.000583090379
      },
      {
        "id": "C0205648",
        "disease": "Adenoma, Microcystic",
        "nodes": 1715,
        "edges": 1715,
        "average_degree": 2.0,
        "betweenness": 856.000583090379
      },
      {
        "id": "C1336708",
        "disease": "Testicular Germ Cell Tumor",
        "nodes": 918,
        "edges": 917,
        "average_degree": 1.9978213507625273,
        "betweenness": 457.50108932461876
      },
      {
        "id": "C0205651",
        "disease": "Adenoma, Trabecular",
        "nodes": 1715,
        "edges": 1715,
        "average_degree": 2.0,
        "betweenness": 856.000583090379
      },
      {
        "id": "C0235974",
        "disease": "Pancreatic carcinoma",
        "nodes": 1727,
        "edges": 1727,
        "average_degree": 2.0,
        "betweenness": 862.0005790387956
      },
      {
        "id": "C0205647",
        "disease": "Follicular adenoma",
        "nodes": 1715,
        "edges": 1715,
        "average_degree": 2.0,
        "betweenness": 856.000583090379
      },
      {
        "id": "C0027719",
        "disease": "Nephrosclerosis",
        "nodes": 1329,
        "edges": 1329,
        "average_degree": 2.0,
        "betweenness": 663.0007524454477
      },
      {
        "id": "C0009376",
        "disease": "Colonic Polyps",
        "nodes": 235,
        "edges": 235,
        "average_degree": 2.0,
        "betweenness": 116.00425531914894
      },
      {
        "id": "C0376618",
        "disease": "Endotoxemia",
        "nodes": 191,
        "edges": 190,
        "average_degree": 1.9895287958115184,
        "betweenness": 94.00523560209425
      },
      {
        "id": "C0205649",
        "disease": "Adenoma, Monomorphic",
        "nodes": 1715,
        "edges": 1715,
        "average_degree": 2.0,
        "betweenness": 856.000583090379
      },
      {
        "id": "C0026766",
        "disease": "Multiple Organ Failure",
        "nodes": 1182,
        "edges": 1182,
        "average_degree": 2.0,
        "betweenness": 589.5008460236886
      },
      {
        "id": "C0205650",
        "disease": "Papillary adenoma",
        "nodes": 1715,
        "edges": 1715,
        "average_degree": 2.0,
        "betweenness": 856.000583090379
      },
      {
        "id": "C0752332",
        "disease": "Lupus Vasculitis, Central Nervous System",
        "nodes": 144,
        "edges": 143,
        "average_degree": 1.9861111111111112,
        "betweenness": 70.50694444444444
      },
      {
        "id": "C1257963",
        "disease": "Endogenous Hyperinsulinism",
        "nodes": 1766,
        "edges": 1766,
        "average_degree": 2.0,
        "betweenness": 881.5005662514156
      },
      {
        "id": "C0020877",
        "disease": "Ileitis",
        "nodes": 298,
        "edges": 297,
        "average_degree": 1.9932885906040267,
        "betweenness": 147.50335570469798
      },
      {
        "id": "C0752334",
        "disease": "Lupus Meningoencephalitis",
        "nodes": 144,
        "edges": 143,
        "average_degree": 1.9861111111111112,
        "betweenness": 70.50694444444444
      },
      {
        "id": "C1257965",
        "disease": "Compensatory Hyperinsulinemia",
        "nodes": 1766,
        "edges": 1766,
        "average_degree": 2.0,
        "betweenness": 881.5005662514156
      },
      {
        "id": "C0021655",
        "disease": "Insulin Resistance",
        "nodes": 2290,
        "edges": 2290,
        "average_degree": 2.0,
        "betweenness": 1143.5004366812227
      },
      {
        "id": "C1257964",
        "disease": "Exogenous Hyperinsulinism",
        "nodes": 1766,
        "edges": 1766,
        "average_degree": 2.0,
        "betweenness": 881.5005662514156
      },
      {
        "id": "C0752335",
        "disease": "Neuropsychiatric Systemic Lupus Erythematosus",
        "nodes": 144,
        "edges": 143,
        "average_degree": 1.9861111111111112,
        "betweenness": 70.50694444444444
      },
      {
        "id": "C0020459",
        "disease": "Hyperinsulinism",
        "nodes": 1768,
        "edges": 1768,
        "average_degree": 2.0,
        "betweenness": 882.5005656108598
      },
      {
        "id": "C0920563",
        "disease": "Insulin Sensitivity",
        "nodes": 2290,
        "edges": 2290,
        "average_degree": 2.0,
        "betweenness": 1143.5004366812227
      },
      {
        "id": "C0206651",
        "disease": "Clear Cell Sarcoma of Soft Tissue",
        "nodes": 724,
        "edges": 724,
        "average_degree": 2.0,
        "betweenness": 360.5013812154696
      },
      {
        "id": "C0600272",
        "disease": "Morphine Abuse",
        "nodes": 1019,
        "edges": 1019,
        "average_degree": 2.0,
        "betweenness": 508.0009813542689
      },
      {
        "id": "C1266127",
        "disease": "Histiocytoma, Angiomatoid Fibrous",
        "nodes": 613,
        "edges": 613,
        "average_degree": 2.0,
        "betweenness": 305.0016313213703
      },
      {
        "id": "C0027051",
        "disease": "Myocardial Infarction",
        "nodes": 2537,
        "edges": 2537,
        "average_degree": 2.0,
        "betweenness": 1267.000394166338
      },
      {
        "id": "C0026552",
        "disease": "Morphine Dependence",
        "nodes": 1019,
        "edges": 1019,
        "average_degree": 2.0,
        "betweenness": 508.0009813542689
      },
      {
        "id": "C0001973",
        "disease": "Alcoholic Intoxication, Chronic",
        "nodes": 2450,
        "edges": 2450,
        "average_degree": 2.0,
        "betweenness": 1223.5004081632653
      },
      {
        "id": "C0878555",
        "disease": "Diffuse panbronchiolitis",
        "nodes": 79,
        "edges": 78,
        "average_degree": 1.9746835443037976,
        "betweenness": 38.0126582278481
      },
      {
        "id": "C0085786",
        "disease": "Hamman-Rich syndrome",
        "nodes": 180,
        "edges": 179,
        "average_degree": 1.988888888888889,
        "betweenness": 88.50555555555556
      },
      {
        "id": "C0559031",
        "disease": "Functional Gastrointestinal Disorders",
        "nodes": 718,
        "edges": 718,
        "average_degree": 2.0,
        "betweenness": 357.50139275766014
      },
      {
        "id": "C4540293",
        "disease": "IMMUNODEFICIENCY, DEVELOPMENTAL DELAY, AND HYPOHOMOCYSTEINEMIA",
        "nodes": 437,
        "edges": 437,
        "average_degree": 2.0,
        "betweenness": 217.00228832951944
      },
      {
        "id": "C1449861",
        "disease": "Micronuclei, Chromosome-Defective",
        "nodes": 1293,
        "edges": 1293,
        "average_degree": 2.0,
        "betweenness": 645.000773395205
      },
      {
        "id": "C0085215",
        "disease": "Ovarian Failure, Premature",
        "nodes": 569,
        "edges": 569,
        "average_degree": 2.0,
        "betweenness": 283.0017574692443
      },
      {
        "id": "C0042900",
        "disease": "Vitiligo",
        "nodes": 1518,
        "edges": 1518,
        "average_degree": 2.0,
        "betweenness": 757.5006587615284
      },
      {
        "id": "C0149504",
        "disease": "Encephalopathy, Toxic",
        "nodes": 1428,
        "edges": 1428,
        "average_degree": 2.0,
        "betweenness": 712.500700280112
      },
      {
        "id": "C0235032",
        "disease": "Neurotoxicity Syndromes",
        "nodes": 1428,
        "edges": 1428,
        "average_degree": 2.0,
        "betweenness": 712.500700280112
      },
      {
        "id": "C1306571",
        "disease": "Hepatic Insufficiency",
        "nodes": 1586,
        "edges": 1586,
        "average_degree": 2.0,
        "betweenness": 791.500630517024
      },
      {
        "id": "C0013990",
        "disease": "Pathological accumulation of air in tissues",
        "nodes": 1431,
        "edges": 1431,
        "average_degree": 2.0,
        "betweenness": 714.0006988120196
      },
      {
        "id": "C0022593",
        "disease": "Keratosis",
        "nodes": 1313,
        "edges": 1313,
        "average_degree": 2.0,
        "betweenness": 655.000761614623
      },
      {
        "id": "C0007166",
        "disease": "Low Cardiac Output",
        "nodes": 437,
        "edges": 437,
        "average_degree": 2.0,
        "betweenness": 217.00228832951944
      },
      {
        "id": "C1449862",
        "disease": "Micronuclei, Genotoxicant-Induced",
        "nodes": 1293,
        "edges": 1293,
        "average_degree": 2.0,
        "betweenness": 645.000773395205
      },
      {
        "id": "C0002895",
        "disease": "Anemia, Sickle Cell",
        "nodes": 1140,
        "edges": 1140,
        "average_degree": 2.0,
        "betweenness": 568.5008771929824
      },
      {
        "id": "C0600520",
        "disease": "Left Ventricle Remodeling",
        "nodes": 1608,
        "edges": 1608,
        "average_degree": 2.0,
        "betweenness": 802.5006218905472
      },
      {
        "id": "C0220981",
        "disease": "Metabolic acidosis",
        "nodes": 437,
        "edges": 437,
        "average_degree": 2.0,
        "betweenness": 217.00228832951944
      },
      {
        "id": "C0600519",
        "disease": "Ventricular Remodeling",
        "nodes": 1608,
        "edges": 1608,
        "average_degree": 2.0,
        "betweenness": 802.5006218905472
      },
      {
        "id": "C0011881",
        "disease": "Diabetic Nephropathy",
        "nodes": 2213,
        "edges": 2213,
        "average_degree": 2.0,
        "betweenness": 1105.0004518752824
      },
      {
        "id": "C4552079",
        "disease": "Premature Ovarian Failure 1",
        "nodes": 496,
        "edges": 496,
        "average_degree": 2.0,
        "betweenness": 246.50201612903226
      },
      {
        "id": "C0019209",
        "disease": "Hepatomegaly",
        "nodes": 2002,
        "edges": 2002,
        "average_degree": 2.0,
        "betweenness": 999.5004995004995
      },
      {
        "id": "C0001122",
        "disease": "Acidosis",
        "nodes": 437,
        "edges": 437,
        "average_degree": 2.0,
        "betweenness": 217.00228832951944
      },
      {
        "id": "C1565321",
        "disease": "Cholera Infantum",
        "nodes": 718,
        "edges": 718,
        "average_degree": 2.0,
        "betweenness": 357.50139275766014
      },
      {
        "id": "C0086367",
        "disease": "Gonadotropin-Resistant Ovary Syndrome",
        "nodes": 496,
        "edges": 496,
        "average_degree": 2.0,
        "betweenness": 246.50201612903226
      },
      {
        "id": "C0086501",
        "disease": "Keratoma",
        "nodes": 1313,
        "edges": 1313,
        "average_degree": 2.0,
        "betweenness": 655.000761614623
      },
      {
        "id": "C0242698",
        "disease": "Ventricular Dysfunction, Left",
        "nodes": 2012,
        "edges": 2012,
        "average_degree": 2.0,
        "betweenness": 1004.5004970178926
      },
      {
        "id": "C0014072",
        "disease": "Experimental Autoimmune Encephalomyelitis",
        "nodes": 1332,
        "edges": 1332,
        "average_degree": 2.0,
        "betweenness": 664.5007507507507
      },
      {
        "id": "C0600177",
        "disease": "Low Cardiac Output Syndrome",
        "nodes": 437,
        "edges": 437,
        "average_degree": 2.0,
        "betweenness": 217.00228832951944
      },
      {
        "id": "C0154659",
        "disease": "Toxic Encephalitis",
        "nodes": 1428,
        "edges": 1428,
        "average_degree": 2.0,
        "betweenness": 712.500700280112
      },
      {
        "id": "C0596263",
        "disease": "Carcinogenesis",
        "nodes": 1321,
        "edges": 1321,
        "average_degree": 2.0,
        "betweenness": 659.000757002271
      },
      {
        "id": "C3494522",
        "disease": "Hypergonadotropic Ovarian Failure, X-Linked",
        "nodes": 496,
        "edges": 496,
        "average_degree": 2.0,
        "betweenness": 246.50201612903226
      },
      {
        "id": "C0376628",
        "disease": "Chromosome Breakage",
        "nodes": 1430,
        "edges": 1430,
        "average_degree": 2.0,
        "betweenness": 713.5006993006994
      },
      {
        "id": "C0333704",
        "disease": "Chromosome Breaks",
        "nodes": 1430,
        "edges": 1430,
        "average_degree": 2.0,
        "betweenness": 713.5006993006994
      },
      {
        "id": "C0017667",
        "disease": "Nodular glomerulosclerosis",
        "nodes": 2095,
        "edges": 2095,
        "average_degree": 2.0,
        "betweenness": 1046.000477326969
      },
      {
        "id": "C0017178",
        "disease": "Gastrointestinal Diseases",
        "nodes": 718,
        "edges": 718,
        "average_degree": 2.0,
        "betweenness": 357.50139275766014
      },
      {
        "id": "C2718076",
        "disease": "Fetal Mummification",
        "nodes": 714,
        "edges": 714,
        "average_degree": 2.0,
        "betweenness": 355.5014005602241
      },
      {
        "id": "C0242488",
        "disease": "Acute Lung Injury",
        "nodes": 1566,
        "edges": 1566,
        "average_degree": 2.0,
        "betweenness": 781.5006385696041
      },
      {
        "id": "C0887833",
        "disease": "Carcinoma, Pancreatic Ductal",
        "nodes": 1705,
        "edges": 1705,
        "average_degree": 2.0,
        "betweenness": 851.0005865102639
      },
      {
        "id": "C0022594",
        "disease": "Keratosis Blennorrhagica",
        "nodes": 1313,
        "edges": 1313,
        "average_degree": 2.0,
        "betweenness": 655.000761614623
      },
      {
        "id": "C0751022",
        "disease": "Brain Stem Ischemia, Transient",
        "nodes": 791,
        "edges": 791,
        "average_degree": 2.0,
        "betweenness": 394.00126422250315
      },
      {
        "id": "C0917805",
        "disease": "Transient Cerebral Ischemia",
        "nodes": 791,
        "edges": 791,
        "average_degree": 2.0,
        "betweenness": 394.00126422250315
      },
      {
        "id": "C0751020",
        "disease": "Transient Ischemic Attack, Vertebrobasilar Circulation",
        "nodes": 791,
        "edges": 791,
        "average_degree": 2.0,
        "betweenness": 394.00126422250315
      },
      {
        "id": "C1527335",
        "disease": "Transient Ischemic Attack, Anterior Circulation",
        "nodes": 791,
        "edges": 791,
        "average_degree": 2.0,
        "betweenness": 394.00126422250315
      },
      {
        "id": "C0007787",
        "disease": "Transient Ischemic Attack",
        "nodes": 791,
        "edges": 791,
        "average_degree": 2.0,
        "betweenness": 394.00126422250315
      },
      {
        "id": "C0472381",
        "disease": "Posterior Circulation Transient Ischemic Attack",
        "nodes": 791,
        "edges": 791,
        "average_degree": 2.0,
        "betweenness": 394.00126422250315
      },
      {
        "id": "C0751021",
        "disease": "Crescendo Transient Ischemic Attacks",
        "nodes": 791,
        "edges": 791,
        "average_degree": 2.0,
        "betweenness": 394.00126422250315
      },
      {
        "id": "C0751019",
        "disease": "Carotid Circulation Transient Ischemic Attack",
        "nodes": 791,
        "edges": 791,
        "average_degree": 2.0,
        "betweenness": 394.00126422250315
      },
      {
        "id": "C0566602",
        "disease": "Primary sclerosing cholangitis",
        "nodes": 934,
        "edges": 934,
        "average_degree": 2.0,
        "betweenness": 465.50107066381156
      },
      {
        "id": "C0011860",
        "disease": "Diabetes Mellitus, Non-Insulin-Dependent",
        "nodes": 2687,
        "edges": 2687,
        "average_degree": 2.0,
        "betweenness": 1342.0003721622627
      },
      {
        "id": "C0008313",
        "disease": "Cholangitis, Sclerosing",
        "nodes": 874,
        "edges": 874,
        "average_degree": 2.0,
        "betweenness": 435.50114416475975
      },
      {
        "id": "C0035305",
        "disease": "Retinal Detachment",
        "nodes": 838,
        "edges": 838,
        "average_degree": 2.0,
        "betweenness": 417.50119331742246
      },
      {
        "id": "C0027055",
        "disease": "Myocardial Reperfusion Injury",
        "nodes": 1988,
        "edges": 1988,
        "average_degree": 2.0,
        "betweenness": 992.5005030181087
      },
      {
        "id": "C0339546",
        "disease": "Retinal Pigment Epithelial Detachment",
        "nodes": 821,
        "edges": 821,
        "average_degree": 2.0,
        "betweenness": 409.0012180267966
      },
      {
        "id": "C4721453",
        "disease": "Peripheral Nervous System Diseases",
        "nodes": 1784,
        "edges": 1784,
        "average_degree": 2.0,
        "betweenness": 890.5005605381166
      },
      {
        "id": "C0349204",
        "disease": "Nonorganic psychosis",
        "nodes": 1555,
        "edges": 1555,
        "average_degree": 2.0,
        "betweenness": 776.0006430868167
      },
      {
        "id": "C0033975",
        "disease": "Psychotic Disorders",
        "nodes": 1735,
        "edges": 1735,
        "average_degree": 2.0,
        "betweenness": 866.0005763688761
      },
      {
        "id": "C4748428",
        "disease": "INTELLECTUAL DEVELOPMENTAL DISORDER WITH MACROCEPHALY, SEIZURES, AND SPEECH DELAY",
        "nodes": 185,
        "edges": 184,
        "average_degree": 1.9891891891891893,
        "betweenness": 91.00540540540541
      },
      {
        "id": "C1535926",
        "disease": "Neurodevelopmental Disorders",
        "nodes": 1532,
        "edges": 1532,
        "average_degree": 2.0,
        "betweenness": 764.5006527415144
      },
      {
        "id": "C0557874",
        "disease": "Global developmental delay",
        "nodes": 1152,
        "edges": 1152,
        "average_degree": 2.0,
        "betweenness": 574.5008680555555
      },
      {
        "id": "C3714756",
        "disease": "Intellectual Disability",
        "nodes": 1943,
        "edges": 1943,
        "average_degree": 2.0,
        "betweenness": 970.0005146680392
      },
      {
        "id": "C0424605",
        "disease": "Developmental delay (disorder)",
        "nodes": 848,
        "edges": 848,
        "average_degree": 2.0,
        "betweenness": 422.501179245283
      },
      {
        "id": "C4540321",
        "disease": "MENTAL RETARDATION, AUTOSOMAL DOMINANT 48",
        "nodes": 504,
        "edges": 504,
        "average_degree": 2.0,
        "betweenness": 250.50198412698413
      },
      {
        "id": "C0280100",
        "disease": "Solid Neoplasm",
        "nodes": 1175,
        "edges": 1175,
        "average_degree": 2.0,
        "betweenness": 586.0008510638298
      },
      {
        "id": "C0023003",
        "disease": "Langer-Giedion Syndrome",
        "nodes": 173,
        "edges": 172,
        "average_degree": 1.9884393063583814,
        "betweenness": 85.00578034682081
      },
      {
        "id": "C0238111",
        "disease": "Lennox-Gastaut syndrome",
        "nodes": 185,
        "edges": 184,
        "average_degree": 1.9891891891891893,
        "betweenness": 91.00540540540541
      },
      {
        "id": "C0543888",
        "disease": "Epileptic encephalopathy",
        "nodes": 716,
        "edges": 715,
        "average_degree": 1.9972067039106145,
        "betweenness": 356.5013966480447
      },
      {
        "id": "C3807541",
        "disease": "MACROCEPHALY AND EPILEPTIC ENCEPHALOPATHY",
        "nodes": 173,
        "edges": 172,
        "average_degree": 1.9884393063583814,
        "betweenness": 85.00578034682081
      },
      {
        "id": "C0162557",
        "disease": "Liver Failure, Acute",
        "nodes": 1333,
        "edges": 1333,
        "average_degree": 2.0,
        "betweenness": 665.0007501875469
      },
      {
        "id": "C0278701",
        "disease": "Gastric Adenocarcinoma",
        "nodes": 1954,
        "edges": 1954,
        "average_degree": 2.0,
        "betweenness": 975.5005117707267
      },
      {
        "id": "C0751374",
        "disease": "Schwannomatosis, Plexiform",
        "nodes": 211,
        "edges": 210,
        "average_degree": 1.990521327014218,
        "betweenness": 104.00473933649289
      },
      {
        "id": "C0206728",
        "disease": "Plexiform Neurofibroma",
        "nodes": 14,
        "edges": 13,
        "average_degree": 1.8571428571428572,
        "betweenness": 5.571428571428571
      },
      {
        "id": "C0027809",
        "disease": "Neurilemmoma",
        "nodes": 231,
        "edges": 230,
        "average_degree": 1.9913419913419914,
        "betweenness": 114.00432900432901
      },
      {
        "id": "C0342384",
        "disease": "Idiopathic hypogonadotropic hypogonadism",
        "nodes": 289,
        "edges": 288,
        "average_degree": 1.9930795847750864,
        "betweenness": 143.00346020761245
      },
      {
        "id": "C0010606",
        "disease": "Adenoid Cystic Carcinoma",
        "nodes": 2133,
        "edges": 2133,
        "average_degree": 2.0,
        "betweenness": 1065.0004688232536
      },
      {
        "id": "C0036095",
        "disease": "Salivary Gland Neoplasms",
        "nodes": 1321,
        "edges": 1321,
        "average_degree": 2.0,
        "betweenness": 659.000757002271
      },
      {
        "id": "C0220636",
        "disease": "Malignant neoplasm of salivary gland",
        "nodes": 1002,
        "edges": 1002,
        "average_degree": 2.0,
        "betweenness": 499.50099800399204
      },
      {
        "id": "C0339527",
        "disease": "Leber Congenital Amaurosis",
        "nodes": 107,
        "edges": 106,
        "average_degree": 1.9813084112149533,
        "betweenness": 52.00934579439252
      },
      {
        "id": "C0034065",
        "disease": "Pulmonary Embolism",
        "nodes": 284,
        "edges": 283,
        "average_degree": 1.9929577464788732,
        "betweenness": 140.50352112676057
      },
      {
        "id": "C0524702",
        "disease": "Pulmonary Thromboembolisms",
        "nodes": 284,
        "edges": 283,
        "average_degree": 1.9929577464788732,
        "betweenness": 140.50352112676057
      },
      {
        "id": "C0035334",
        "disease": "Retinitis Pigmentosa",
        "nodes": 668,
        "edges": 668,
        "average_degree": 2.0,
        "betweenness": 332.501497005988
      },
      {
        "id": "C3151228",
        "disease": "RETINITIS PIGMENTOSA 38 (disorder)",
        "nodes": 14,
        "edges": 13,
        "average_degree": 1.8571428571428572,
        "betweenness": 5.571428571428571
      },
      {
        "id": "C0017661",
        "disease": "IGA Glomerulonephritis",
        "nodes": 1369,
        "edges": 1369,
        "average_degree": 2.0,
        "betweenness": 683.00073046019
      },
      {
        "id": "C0015397",
        "disease": "Disorder of eye",
        "nodes": 1114,
        "edges": 1114,
        "average_degree": 2.0,
        "betweenness": 555.5008976660682
      },
      {
        "id": "C1708353",
        "disease": "Hereditary Paraganglioma-Pheochromocytoma Syndrome",
        "nodes": 824,
        "edges": 824,
        "average_degree": 2.0,
        "betweenness": 410.501213592233
      },
      {
        "id": "C3809006",
        "disease": "CARDIOFACIOCUTANEOUS SYNDROME 3",
        "nodes": 389,
        "edges": 388,
        "average_degree": 1.9948586118251928,
        "betweenness": 193.0025706940874
      },
      {
        "id": "C0023443",
        "disease": "Hairy Cell Leukemia",
        "nodes": 641,
        "edges": 641,
        "average_degree": 2.0,
        "betweenness": 319.0015600624025
      },
      {
        "id": "C2063866",
        "disease": "Depressive Disorder, Treatment-Resistant",
        "nodes": 1135,
        "edges": 1134,
        "average_degree": 1.998237885462555,
        "betweenness": 566.0008810572688
      },
      {
        "id": "C0242596",
        "disease": "Neoplasm, Residual",
        "nodes": 374,
        "edges": 373,
        "average_degree": 1.9946524064171123,
        "betweenness": 185.50267379679144
      },
      {
        "id": "C0750906",
        "disease": "Tactile Amnesia",
        "nodes": 1308,
        "edges": 1308,
        "average_degree": 2.0,
        "betweenness": 652.5007645259939
      },
      {
        "id": "C0002871",
        "disease": "Anemia",
        "nodes": 1584,
        "edges": 1584,
        "average_degree": 2.0,
        "betweenness": 790.5006313131313
      },
      {
        "id": "C0751217",
        "disease": "Hyperkinesia, Generalized",
        "nodes": 978,
        "edges": 977,
        "average_degree": 1.9979550102249488,
        "betweenness": 487.50102249488754
      },
      {
        "id": "C0011574",
        "disease": "Involutional Depression",
        "nodes": 575,
        "edges": 575,
        "average_degree": 2.0,
        "betweenness": 286.00173913043477
      },
      {
        "id": "C0496899",
        "disease": "Benign neoplasm of brain, unspecified",
        "nodes": 2072,
        "edges": 2072,
        "average_degree": 2.0,
        "betweenness": 1034.5004826254826
      },
      {
        "id": "C0023530",
        "disease": "Leukopenia",
        "nodes": 323,
        "edges": 322,
        "average_degree": 1.9938080495356036,
        "betweenness": 160.00309597523218
      },
      {
        "id": "C0027726",
        "disease": "Nephrotic Syndrome",
        "nodes": 1328,
        "edges": 1328,
        "average_degree": 2.0,
        "betweenness": 662.5007530120482
      },
      {
        "id": "C0153633",
        "disease": "Malignant neoplasm of brain",
        "nodes": 2309,
        "edges": 2309,
        "average_degree": 2.0,
        "betweenness": 1153.000433087917
      },
      {
        "id": "C0750974",
        "disease": "Brain Tumor, Primary",
        "nodes": 2072,
        "edges": 2072,
        "average_degree": 2.0,
        "betweenness": 1034.5004826254826
      },
      {
        "id": "C0004093",
        "disease": "Asthenia",
        "nodes": 173,
        "edges": 172,
        "average_degree": 1.9884393063583814,
        "betweenness": 85.00578034682081
      },
      {
        "id": "C0233750",
        "disease": "Hysterical amnesia",
        "nodes": 1308,
        "edges": 1308,
        "average_degree": 2.0,
        "betweenness": 652.5007645259939
      },
      {
        "id": "C0262497",
        "disease": "Global Amnesia",
        "nodes": 1308,
        "edges": 1308,
        "average_degree": 2.0,
        "betweenness": 652.5007645259939
      },
      {
        "id": "C3887506",
        "disease": "Hyperkinesia",
        "nodes": 978,
        "edges": 977,
        "average_degree": 1.9979550102249488,
        "betweenness": 487.50102249488754
      },
      {
        "id": "C0002622",
        "disease": "Amnesia",
        "nodes": 1308,
        "edges": 1308,
        "average_degree": 2.0,
        "betweenness": 652.5007645259939
      },
      {
        "id": "C0042237",
        "disease": "Malignant Vaginal Neoplasm",
        "nodes": 173,
        "edges": 172,
        "average_degree": 1.9884393063583814,
        "betweenness": 85.00578034682081
      },
      {
        "id": "C0750907",
        "disease": "Amnestic State",
        "nodes": 1308,
        "edges": 1308,
        "average_degree": 2.0,
        "betweenness": 652.5007645259939
      },
      {
        "id": "C1571984",
        "disease": "Psychosis, Involutional",
        "nodes": 575,
        "edges": 575,
        "average_degree": 2.0,
        "betweenness": 286.00173913043477
      },
      {
        "id": "C0006118",
        "disease": "Brain Neoplasms",
        "nodes": 2401,
        "edges": 2401,
        "average_degree": 2.0,
        "betweenness": 1199.000416493128
      },
      {
        "id": "C0236795",
        "disease": "Dissociative Amnesia",
        "nodes": 1308,
        "edges": 1308,
        "average_degree": 2.0,
        "betweenness": 652.5007645259939
      },
      {
        "id": "C0003123",
        "disease": "Anorexia",
        "nodes": 1200,
        "edges": 1200,
        "average_degree": 2.0,
        "betweenness": 598.5008333333334
      },
      {
        "id": "C1571983",
        "disease": "Involutional paraphrenia",
        "nodes": 575,
        "edges": 575,
        "average_degree": 2.0,
        "betweenness": 286.00173913043477
      },
      {
        "id": "C0543478",
        "disease": "Residual Tumor",
        "nodes": 374,
        "edges": 373,
        "average_degree": 1.9946524064171123,
        "betweenness": 185.50267379679144
      },
      {
        "id": "C0042258",
        "disease": "Vaginal Neoplasms",
        "nodes": 173,
        "edges": 172,
        "average_degree": 1.9884393063583814,
        "betweenness": 85.00578034682081
      },
      {
        "id": "C0233796",
        "disease": "Temporary Amnesia",
        "nodes": 1308,
        "edges": 1308,
        "average_degree": 2.0,
        "betweenness": 652.5007645259939
      },
      {
        "id": "C0242594",
        "disease": "Residual Cancer",
        "nodes": 374,
        "edges": 373,
        "average_degree": 1.9946524064171123,
        "betweenness": 185.50267379679144
      },
      {
        "id": "C1527390",
        "disease": "Neoplasms, Intracranial",
        "nodes": 2072,
        "edges": 2072,
        "average_degree": 2.0,
        "betweenness": 1034.5004826254826
      },
      {
        "id": "C0750977",
        "disease": "Recurrent Brain Neoplasm",
        "nodes": 2072,
        "edges": 2072,
        "average_degree": 2.0,
        "betweenness": 1034.5004826254826
      },
      {
        "id": "C0750979",
        "disease": "Primary malignant neoplasm of brain",
        "nodes": 2072,
        "edges": 2072,
        "average_degree": 2.0,
        "betweenness": 1034.5004826254826
      },
      {
        "id": "C0496905",
        "disease": "Neoplasm of uncertain or unknown behavior of stomach",
        "nodes": 1376,
        "edges": 1376,
        "average_degree": 2.0,
        "betweenness": 686.5007267441861
      },
      {
        "id": "C0154060",
        "disease": "Carcinoma in situ of stomach",
        "nodes": 1376,
        "edges": 1376,
        "average_degree": 2.0,
        "betweenness": 686.5007267441861
      },
      {
        "id": "C0153943",
        "disease": "Benign neoplasm of stomach",
        "nodes": 1376,
        "edges": 1376,
        "average_degree": 2.0,
        "betweenness": 686.5007267441861
      },
      {
        "id": "C0699791",
        "disease": "Stomach Carcinoma",
        "nodes": 1453,
        "edges": 1453,
        "average_degree": 2.0,
        "betweenness": 725.0006882312457
      },
      {
        "id": "C0684249",
        "disease": "Carcinoma of lung",
        "nodes": 1726,
        "edges": 1726,
        "average_degree": 2.0,
        "betweenness": 861.5005793742757
      },
      {
        "id": "C0017665",
        "disease": "Membranous glomerulonephritis",
        "nodes": 263,
        "edges": 262,
        "average_degree": 1.9923954372623573,
        "betweenness": 130.00380228136882
      },
      {
        "id": "C2931788",
        "disease": "Atypical Hemolytic Uremic Syndrome",
        "nodes": 286,
        "edges": 286,
        "average_degree": 2.0,
        "betweenness": 141.5034965034965
      },
      {
        "id": "C0030809",
        "disease": "Pemphigus Vulgaris",
        "nodes": 204,
        "edges": 203,
        "average_degree": 1.9901960784313726,
        "betweenness": 100.50490196078431
      },
      {
        "id": "C0242461",
        "disease": "Purpura, Nonthrombocytopenic",
        "nodes": 239,
        "edges": 238,
        "average_degree": 1.99163179916318,
        "betweenness": 118.00418410041841
      },
      {
        "id": "C0263313",
        "disease": "Pemphigus Foliaceus",
        "nodes": 204,
        "edges": 203,
        "average_degree": 1.9901960784313726,
        "betweenness": 100.50490196078431
      },
      {
        "id": "C0376362",
        "disease": "Purpura Hemorrhagica",
        "nodes": 239,
        "edges": 238,
        "average_degree": 1.99163179916318,
        "betweenness": 118.00418410041841
      },
      {
        "id": "C1332655",
        "disease": "Complement component 3 deficiency",
        "nodes": 204,
        "edges": 203,
        "average_degree": 1.9901960784313726,
        "betweenness": 100.50490196078431
      },
      {
        "id": "C0272242",
        "disease": "Complement deficiency disease",
        "nodes": 249,
        "edges": 249,
        "average_degree": 2.0,
        "betweenness": 123.00401606425703
      },
      {
        "id": "C0003257",
        "disease": "Antibody Deficiency Syndrome",
        "nodes": 418,
        "edges": 418,
        "average_degree": 2.0,
        "betweenness": 207.5023923444976
      },
      {
        "id": "C0042386",
        "disease": "Vasculitis, Hemorrhagic",
        "nodes": 239,
        "edges": 238,
        "average_degree": 1.99163179916318,
        "betweenness": 118.00418410041841
      },
      {
        "id": "C0019061",
        "disease": "Hemolytic-Uremic Syndrome",
        "nodes": 1286,
        "edges": 1286,
        "average_degree": 2.0,
        "betweenness": 641.5007776049766
      },
      {
        "id": "C2752037",
        "disease": "HEMOLYTIC UREMIC SYNDROME, ATYPICAL, SUSCEPTIBILITY TO, 5",
        "nodes": 204,
        "edges": 203,
        "average_degree": 1.9901960784313726,
        "betweenness": 100.50490196078431
      },
      {
        "id": "C3151071",
        "disease": "COMPLEMENT COMPONENT 3 DEFICIENCY, AUTOSOMAL RECESSIVE",
        "nodes": 204,
        "edges": 203,
        "average_degree": 1.9901960784313726,
        "betweenness": 100.50490196078431
      },
      {
        "id": "C0034152",
        "disease": "Henoch-Schoenlein Purpura",
        "nodes": 239,
        "edges": 238,
        "average_degree": 1.99163179916318,
        "betweenness": 118.00418410041841
      },
      {
        "id": "C0086445",
        "disease": "Idiopathic Membranous Glomerulonephritis",
        "nodes": 263,
        "edges": 262,
        "average_degree": 1.9923954372623573,
        "betweenness": 130.00380228136882
      },
      {
        "id": "C0030807",
        "disease": "Pemphigus",
        "nodes": 204,
        "edges": 203,
        "average_degree": 1.9901960784313726,
        "betweenness": 100.50490196078431
      },
      {
        "id": "C1704378",
        "disease": "Heymann Nephritis",
        "nodes": 263,
        "edges": 262,
        "average_degree": 1.9923954372623573,
        "betweenness": 130.00380228136882
      },
      {
        "id": "C0086922",
        "disease": "Rheumatoid Purpura",
        "nodes": 239,
        "edges": 238,
        "average_degree": 1.99163179916318,
        "betweenness": 118.00418410041841
      },
      {
        "id": "C4087273",
        "disease": "C3 glomerulopathy",
        "nodes": 249,
        "edges": 249,
        "average_degree": 2.0,
        "betweenness": 123.00401606425703
      },
      {
        "id": "C0242383",
        "disease": "Age related macular degeneration",
        "nodes": 1254,
        "edges": 1254,
        "average_degree": 2.0,
        "betweenness": 625.5007974481658
      },
      {
        "id": "C1969651",
        "disease": "Macular Degeneration, Age-Related, 9",
        "nodes": 204,
        "edges": 203,
        "average_degree": 1.9901960784313726,
        "betweenness": 100.50490196078431
      },
      {
        "id": "C0030524",
        "disease": "Paratuberculosis",
        "nodes": 557,
        "edges": 556,
        "average_degree": 1.9964093357271095,
        "betweenness": 277.00179533213645
      },
      {
        "id": "C0021051",
        "disease": "Immunologic Deficiency Syndromes",
        "nodes": 832,
        "edges": 832,
        "average_degree": 2.0,
        "betweenness": 414.5012019230769
      },
      {
        "id": "C0005138",
        "disease": "Berylliosis",
        "nodes": 1536,
        "edges": 1536,
        "average_degree": 2.0,
        "betweenness": 766.5006510416666
      },
      {
        "id": "C2350873",
        "disease": "Beryllium Disease",
        "nodes": 1536,
        "edges": 1536,
        "average_degree": 2.0,
        "betweenness": 766.5006510416666
      },
      {
        "id": "C1853392",
        "disease": "Interleukin 2 Receptor, Alpha, Deficiency of",
        "nodes": 76,
        "edges": 75,
        "average_degree": 1.9736842105263157,
        "betweenness": 36.51315789473684
      },
      {
        "id": "C1866040",
        "disease": "DIABETES MELLITUS, INSULIN-DEPENDENT, 10",
        "nodes": 76,
        "edges": 75,
        "average_degree": 1.9736842105263157,
        "betweenness": 36.51315789473684
      },
      {
        "id": "C0040034",
        "disease": "Thrombocytopenia",
        "nodes": 1260,
        "edges": 1260,
        "average_degree": 2.0,
        "betweenness": 628.5007936507936
      },
      {
        "id": "C0038525",
        "disease": "Subarachnoid Hemorrhage",
        "nodes": 1031,
        "edges": 1031,
        "average_degree": 2.0,
        "betweenness": 514.0009699321048
      },
      {
        "id": "C1563731",
        "disease": "Inguinal Cryptorchidism",
        "nodes": 796,
        "edges": 796,
        "average_degree": 2.0,
        "betweenness": 396.50125628140705
      },
      {
        "id": "C0546126",
        "disease": "Acute Confusional Senile Dementia",
        "nodes": 2190,
        "edges": 2190,
        "average_degree": 2.0,
        "betweenness": 1093.5004566210046
      },
      {
        "id": "C0026936",
        "disease": "Mycoplasma Infections",
        "nodes": 749,
        "edges": 748,
        "average_degree": 1.9973297730307076,
        "betweenness": 373.00133511348463
      },
      {
        "id": "C0271674",
        "disease": "Asymmetric Diabetic Proximal Motor Neuropathy",
        "nodes": 1808,
        "edges": 1808,
        "average_degree": 2.0,
        "betweenness": 902.5005530973451
      },
      {
        "id": "C0011882",
        "disease": "Diabetic Neuropathies",
        "nodes": 1808,
        "edges": 1808,
        "average_degree": 2.0,
        "betweenness": 902.5005530973451
      },
      {
        "id": "C0270192",
        "disease": "Perinatal Subarachnoid Hemorrhage",
        "nodes": 1031,
        "edges": 1031,
        "average_degree": 2.0,
        "betweenness": 514.0009699321048
      },
      {
        "id": "C0431664",
        "disease": "Unilateral Cryptorchidism",
        "nodes": 796,
        "edges": 796,
        "average_degree": 2.0,
        "betweenness": 396.50125628140705
      },
      {
        "id": "C0276496",
        "disease": "Familial Alzheimer Disease (FAD)",
        "nodes": 2204,
        "edges": 2204,
        "average_degree": 2.0,
        "betweenness": 1100.5004537205082
      },
      {
        "id": "C0011265",
        "disease": "Presenile dementia",
        "nodes": 2190,
        "edges": 2190,
        "average_degree": 2.0,
        "betweenness": 1093.5004566210046
      },
      {
        "id": "C0011875",
        "disease": "Diabetic Angiopathies",
        "nodes": 1187,
        "edges": 1186,
        "average_degree": 1.9983150800336984,
        "betweenness": 592.0008424599831
      },
      {
        "id": "C0025945",
        "disease": "Microangiopathy, Diabetic",
        "nodes": 1187,
        "edges": 1186,
        "average_degree": 1.9983150800336984,
        "betweenness": 592.0008424599831
      },
      {
        "id": "C0271680",
        "disease": "Diabetic Polyneuropathies",
        "nodes": 1808,
        "edges": 1808,
        "average_degree": 2.0,
        "betweenness": 902.5005530973451
      },
      {
        "id": "C0271686",
        "disease": "Diabetic Autonomic Neuropathy",
        "nodes": 1808,
        "edges": 1808,
        "average_degree": 2.0,
        "betweenness": 902.5005530973451
      },
      {
        "id": "C0431663",
        "disease": "Bilateral Cryptorchidism",
        "nodes": 796,
        "edges": 796,
        "average_degree": 2.0,
        "betweenness": 396.50125628140705
      },
      {
        "id": "C2937358",
        "disease": "Cerebral Hemorrhage",
        "nodes": 1775,
        "edges": 1775,
        "average_degree": 2.0,
        "betweenness": 886.0005633802817
      },
      {
        "id": "C0750901",
        "disease": "Alzheimer Disease, Early Onset",
        "nodes": 2190,
        "edges": 2190,
        "average_degree": 2.0,
        "betweenness": 1093.5004566210046
      },
      {
        "id": "C0002395",
        "disease": "Alzheimer's Disease",
        "nodes": 2205,
        "edges": 2205,
        "average_degree": 2.0,
        "betweenness": 1101.0004535147393
      },
      {
        "id": "C1563730",
        "disease": "Abdominal Cryptorchidism",
        "nodes": 796,
        "edges": 796,
        "average_degree": 2.0,
        "betweenness": 396.50125628140705
      },
      {
        "id": "C0271673",
        "disease": "Symmetric Diabetic Proximal Motor Neuropathy",
        "nodes": 1808,
        "edges": 1808,
        "average_degree": 2.0,
        "betweenness": 902.5005530973451
      },
      {
        "id": "C0010417",
        "disease": "Cryptorchidism",
        "nodes": 796,
        "edges": 796,
        "average_degree": 2.0,
        "betweenness": 396.50125628140705
      },
      {
        "id": "C0271678",
        "disease": "Diabetic Mononeuropathy",
        "nodes": 1808,
        "edges": 1808,
        "average_degree": 2.0,
        "betweenness": 902.5005530973451
      },
      {
        "id": "C0014476",
        "disease": "Eperythrozoonosis",
        "nodes": 749,
        "edges": 748,
        "average_degree": 1.9973297730307076,
        "betweenness": 373.00133511348463
      },
      {
        "id": "C0011884",
        "disease": "Diabetic Retinopathy",
        "nodes": 1498,
        "edges": 1498,
        "average_degree": 2.0,
        "betweenness": 747.5006675567423
      },
      {
        "id": "C0472383",
        "disease": "Subarachnoid Hemorrhage, Spontaneous",
        "nodes": 1031,
        "edges": 1031,
        "average_degree": 2.0,
        "betweenness": 514.0009699321048
      },
      {
        "id": "C0751074",
        "disease": "Diabetic Neuralgia",
        "nodes": 1808,
        "edges": 1808,
        "average_degree": 2.0,
        "betweenness": 902.5005530973451
      },
      {
        "id": "C0494463",
        "disease": "Alzheimer Disease, Late Onset",
        "nodes": 2190,
        "edges": 2190,
        "average_degree": 2.0,
        "betweenness": 1093.5004566210046
      },
      {
        "id": "C0393835",
        "disease": "Diabetic Asymmetric Polyneuropathy",
        "nodes": 1808,
        "edges": 1808,
        "average_degree": 2.0,
        "betweenness": 902.5005530973451
      },
      {
        "id": "C0750900",
        "disease": "Alzheimer's Disease, Focal Onset",
        "nodes": 2190,
        "edges": 2190,
        "average_degree": 2.0,
        "betweenness": 1093.5004566210046
      },
      {
        "id": "C0271685",
        "disease": "Diabetic Amyotrophy",
        "nodes": 1808,
        "edges": 1808,
        "average_degree": 2.0,
        "betweenness": 902.5005530973451
      },
      {
        "id": "C0795688",
        "disease": "Subarachnoid Hemorrhage, Intracranial",
        "nodes": 1031,
        "edges": 1031,
        "average_degree": 2.0,
        "betweenness": 514.0009699321048
      },
      {
        "id": "C0751530",
        "disease": "Subarachnoid Hemorrhage, Aneurysmal",
        "nodes": 1031,
        "edges": 1031,
        "average_degree": 2.0,
        "betweenness": 514.0009699321048
      },
      {
        "id": "C0334634",
        "disease": "Malignant lymphoma, lymphocytic, intermediate differentiation, diffuse",
        "nodes": 1695,
        "edges": 1695,
        "average_degree": 2.0,
        "betweenness": 846.0005899705014
      },
      {
        "id": "C0242647",
        "disease": "Mucosa-Associated Lymphoid Tissue Lymphoma",
        "nodes": 152,
        "edges": 151,
        "average_degree": 1.986842105263158,
        "betweenness": 74.50657894736842
      },
      {
        "id": "C0026764",
        "disease": "Multiple Myeloma",
        "nodes": 1735,
        "edges": 1735,
        "average_degree": 2.0,
        "betweenness": 866.0005763688761
      },
      {
        "id": "C1335167",
        "disease": "Ovarian Mucinous Adenocarcinoma",
        "nodes": 817,
        "edges": 817,
        "average_degree": 2.0,
        "betweenness": 407.0012239902081
      },
      {
        "id": "C4748212",
        "disease": "IMMUNODEFICIENCY 57",
        "nodes": 274,
        "edges": 273,
        "average_degree": 1.9927007299270072,
        "betweenness": 135.5036496350365
      },
      {
        "id": "C0079740",
        "disease": "High Grade Lymphoma (neoplasm)",
        "nodes": 836,
        "edges": 836,
        "average_degree": 2.0,
        "betweenness": 416.5011961722488
      },
      {
        "id": "C0013366",
        "disease": "Dyschondroplasias",
        "nodes": 1313,
        "edges": 1313,
        "average_degree": 2.0,
        "betweenness": 655.000761614623
      },
      {
        "id": "C0032460",
        "disease": "Polycystic Ovary Syndrome",
        "nodes": 1283,
        "edges": 1283,
        "average_degree": 2.0,
        "betweenness": 640.0007794232268
      },
      {
        "id": "C0024305",
        "disease": "Lymphoma, Non-Hodgkin",
        "nodes": 1241,
        "edges": 1241,
        "average_degree": 2.0,
        "betweenness": 619.0008058017728
      },
      {
        "id": "C4721532",
        "disease": "Lymphoma, Non-Hodgkin, Familial",
        "nodes": 984,
        "edges": 984,
        "average_degree": 2.0,
        "betweenness": 490.5010162601626
      },
      {
        "id": "C0029422",
        "disease": "Osteochondrodysplasias",
        "nodes": 1309,
        "edges": 1309,
        "average_degree": 2.0,
        "betweenness": 653.0007639419404
      },
      {
        "id": "C1136382",
        "disease": "Sclerocystic Ovaries",
        "nodes": 1283,
        "edges": 1283,
        "average_degree": 2.0,
        "betweenness": 640.0007794232268
      },
      {
        "id": "C0751265",
        "disease": "Learning Disabilities",
        "nodes": 1549,
        "edges": 1549,
        "average_degree": 2.0,
        "betweenness": 773.0006455777922
      },
      {
        "id": "C1956132",
        "disease": "Lymphoma, Follicular, Grade 2",
        "nodes": 881,
        "edges": 880,
        "average_degree": 1.9977298524404086,
        "betweenness": 439.0011350737798
      },
      {
        "id": "C1330966",
        "disease": "Developmental Academic Disorder",
        "nodes": 1549,
        "edges": 1549,
        "average_degree": 2.0,
        "betweenness": 773.0006455777922
      },
      {
        "id": "C0853193",
        "disease": "Bipolar I disorder",
        "nodes": 491,
        "edges": 490,
        "average_degree": 1.9959266802443991,
        "betweenness": 244.0020366598778
      },
      {
        "id": "C0016978",
        "disease": "gallbladder neoplasm",
        "nodes": 1615,
        "edges": 1615,
        "average_degree": 2.0,
        "betweenness": 806.0006191950464
      },
      {
        "id": "C0024306",
        "disease": "Lymphoma, Undifferentiated",
        "nodes": 836,
        "edges": 836,
        "average_degree": 2.0,
        "betweenness": 416.5011961722488
      },
      {
        "id": "C0079745",
        "disease": "Lymphoma, Large-Cell, Follicular",
        "nodes": 881,
        "edges": 880,
        "average_degree": 1.9977298524404086,
        "betweenness": 439.0011350737798
      },
      {
        "id": "C0036391",
        "disease": "Schwartz-Jampel Syndrome",
        "nodes": 1304,
        "edges": 1304,
        "average_degree": 2.0,
        "betweenness": 650.5007668711656
      },
      {
        "id": "C0024301",
        "disease": "Lymphoma, Follicular",
        "nodes": 912,
        "edges": 911,
        "average_degree": 1.9978070175438596,
        "betweenness": 454.50109649122805
      },
      {
        "id": "C3714542",
        "disease": "Lymphoma, Diffuse",
        "nodes": 836,
        "edges": 836,
        "average_degree": 2.0,
        "betweenness": 416.5011961722488
      },
      {
        "id": "C0848676",
        "disease": "Subfertility, Male",
        "nodes": 1754,
        "edges": 1754,
        "average_degree": 2.0,
        "betweenness": 875.5005701254275
      },
      {
        "id": "C0079765",
        "disease": "Lymphoma, Small Cleaved-Cell, Follicular",
        "nodes": 881,
        "edges": 880,
        "average_degree": 1.9977298524404086,
        "betweenness": 439.0011350737798
      },
      {
        "id": "C0015923",
        "disease": "Fetal Alcohol Syndrome",
        "nodes": 1068,
        "edges": 1068,
        "average_degree": 2.0,
        "betweenness": 532.5009363295881
      },
      {
        "id": "C0206681",
        "disease": "Adenocarcinoma, Clear Cell",
        "nodes": 1284,
        "edges": 1284,
        "average_degree": 2.0,
        "betweenness": 640.5007788161994
      },
      {
        "id": "C0153452",
        "disease": "Malignant neoplasm of gallbladder",
        "nodes": 1615,
        "edges": 1615,
        "average_degree": 2.0,
        "betweenness": 806.0006191950464
      },
      {
        "id": "C0917731",
        "disease": "Male sterility",
        "nodes": 1754,
        "edges": 1754,
        "average_degree": 2.0,
        "betweenness": 875.5005701254275
      },
      {
        "id": "C0025237",
        "disease": "Melnick-Needles Syndrome",
        "nodes": 1304,
        "edges": 1304,
        "average_degree": 2.0,
        "betweenness": 650.5007668711656
      },
      {
        "id": "C0024302",
        "disease": "Reticulosarcoma",
        "nodes": 836,
        "edges": 836,
        "average_degree": 2.0,
        "betweenness": 416.5011961722488
      },
      {
        "id": "C3541456",
        "disease": "Spondyloepiphyseal Dysplasia Tarda, X-Linked",
        "nodes": 1304,
        "edges": 1304,
        "average_degree": 2.0,
        "betweenness": 650.5007668711656
      },
      {
        "id": "C1956130",
        "disease": "Lymphoma, Follicular, Grade 1",
        "nodes": 881,
        "edges": 880,
        "average_degree": 1.9977298524404086,
        "betweenness": 439.0011350737798
      },
      {
        "id": "C0079770",
        "disease": "Lymphoma, Small Noncleaved-Cell",
        "nodes": 1153,
        "edges": 1153,
        "average_degree": 2.0,
        "betweenness": 575.0008673026887
      },
      {
        "id": "C0038015",
        "disease": "Spondyloepiphyseal Dysplasia",
        "nodes": 1304,
        "edges": 1304,
        "average_degree": 2.0,
        "betweenness": 650.5007668711656
      },
      {
        "id": "C0023186",
        "disease": "Learning Disorders",
        "nodes": 1549,
        "edges": 1549,
        "average_degree": 2.0,
        "betweenness": 773.0006455777922
      },
      {
        "id": "C0079757",
        "disease": "Diffuse Mixed-Cell Lymphoma",
        "nodes": 836,
        "edges": 836,
        "average_degree": 2.0,
        "betweenness": 416.5011961722488
      },
      {
        "id": "C0751262",
        "disease": "Adult Learning Disorders",
        "nodes": 1549,
        "edges": 1549,
        "average_degree": 2.0,
        "betweenness": 773.0006455777922
      },
      {
        "id": "C0432272",
        "disease": "Van Buchem disease",
        "nodes": 1328,
        "edges": 1328,
        "average_degree": 2.0,
        "betweenness": 662.5007530120482
      },
      {
        "id": "C0751263",
        "disease": "Learning Disturbance",
        "nodes": 1549,
        "edges": 1549,
        "average_degree": 2.0,
        "betweenness": 773.0006455777922
      },
      {
        "id": "C0276535",
        "disease": "AIDS with Kaposi's sarcoma",
        "nodes": 473,
        "edges": 472,
        "average_degree": 1.9957716701902748,
        "betweenness": 235.00211416490487
      },
      {
        "id": "C0039101",
        "disease": "synovial sarcoma",
        "nodes": 621,
        "edges": 620,
        "average_degree": 1.996779388083736,
        "betweenness": 309.00161030595814
      },
      {
        "id": "C0025568",
        "disease": "Metaplasia",
        "nodes": 884,
        "edges": 883,
        "average_degree": 1.997737556561086,
        "betweenness": 440.50113122171945
      },
      {
        "id": "C0079741",
        "disease": "Lymphoma, Intermediate-Grade",
        "nodes": 836,
        "edges": 836,
        "average_degree": 2.0,
        "betweenness": 416.5011961722488
      },
      {
        "id": "C0004509",
        "disease": "Azoospermia",
        "nodes": 545,
        "edges": 545,
        "average_degree": 2.0,
        "betweenness": 271.0018348623853
      },
      {
        "id": "C0024304",
        "disease": "Lymphoma, Mixed-Cell",
        "nodes": 836,
        "edges": 836,
        "average_degree": 2.0,
        "betweenness": 416.5011961722488
      },
      {
        "id": "C0079758",
        "disease": "Lymphoma, Mixed-Cell, Follicular",
        "nodes": 881,
        "edges": 880,
        "average_degree": 1.9977298524404086,
        "betweenness": 439.0011350737798
      },
      {
        "id": "C4551479",
        "disease": "Schwartz-Jampel Syndrome, Type 1",
        "nodes": 1304,
        "edges": 1304,
        "average_degree": 2.0,
        "betweenness": 650.5007668711656
      },
      {
        "id": "C0021364",
        "disease": "Male infertility",
        "nodes": 1754,
        "edges": 1754,
        "average_degree": 2.0,
        "betweenness": 875.5005701254275
      },
      {
        "id": "C0035304",
        "disease": "Retinal Degeneration",
        "nodes": 965,
        "edges": 964,
        "average_degree": 1.9979274611398963,
        "betweenness": 481.0010362694301
      },
      {
        "id": "C0026760",
        "disease": "Multiple Epiphyseal Dysplasia",
        "nodes": 1304,
        "edges": 1304,
        "average_degree": 2.0,
        "betweenness": 650.5007668711656
      },
      {
        "id": "C0334660",
        "disease": "Angioendotheliomatosis",
        "nodes": 488,
        "edges": 487,
        "average_degree": 1.9959016393442623,
        "betweenness": 242.50204918032787
      },
      {
        "id": "C2985290",
        "disease": "Fetal Alcohol Spectrum Disorders",
        "nodes": 1068,
        "edges": 1068,
        "average_degree": 2.0,
        "betweenness": 532.5009363295881
      },
      {
        "id": "C0023891",
        "disease": "Liver Cirrhosis, Alcoholic",
        "nodes": 1869,
        "edges": 1869,
        "average_degree": 2.0,
        "betweenness": 933.0005350454788
      },
      {
        "id": "C1956131",
        "disease": "Lymphoma, Follicular, Grade 3",
        "nodes": 881,
        "edges": 880,
        "average_degree": 1.9977298524404086,
        "betweenness": 439.0011350737798
      },
      {
        "id": "C0037579",
        "disease": "Soft Tissue Neoplasms",
        "nodes": 1067,
        "edges": 1066,
        "average_degree": 1.9981255857544518,
        "betweenness": 532.0009372071228
      },
      {
        "id": "C0206637",
        "disease": "Mesenchymal Chondrosarcoma",
        "nodes": 852,
        "edges": 851,
        "average_degree": 1.9976525821596245,
        "betweenness": 424.5011737089202
      },
      {
        "id": "C0079747",
        "disease": "Low Grade Lymphoma (neoplasm)",
        "nodes": 836,
        "edges": 836,
        "average_degree": 2.0,
        "betweenness": 416.5011961722488
      },
      {
        "id": "C0242350",
        "disease": "Erectile dysfunction",
        "nodes": 1294,
        "edges": 1294,
        "average_degree": 2.0,
        "betweenness": 645.500772797527
      },
      {
        "id": "C3887501",
        "disease": "LIPODYSTROPHY, PARTIAL, ACQUIRED, SUSCEPTIBILITY TO",
        "nodes": 83,
        "edges": 83,
        "average_degree": 2.0,
        "betweenness": 40.01204819277108
      },
      {
        "id": "C0751780",
        "disease": "Biotin-Responsive Encephalopathy",
        "nodes": 234,
        "edges": 234,
        "average_degree": 2.0,
        "betweenness": 115.5042735042735
      },
      {
        "id": "C0220989",
        "disease": "Acquired partial lipodystrophy",
        "nodes": 83,
        "edges": 83,
        "average_degree": 2.0,
        "betweenness": 40.01204819277108
      },
      {
        "id": "C4225289",
        "disease": "EPILEPSY, PROGRESSIVE MYOCLONIC, 9",
        "nodes": 83,
        "edges": 83,
        "average_degree": 2.0,
        "betweenness": 40.01204819277108
      },
      {
        "id": "C0751778",
        "disease": "Myoclonic Epilepsies, Progressive",
        "nodes": 234,
        "edges": 234,
        "average_degree": 2.0,
        "betweenness": 115.5042735042735
      },
      {
        "id": "C0751782",
        "disease": "May-White Syndrome",
        "nodes": 234,
        "edges": 234,
        "average_degree": 2.0,
        "betweenness": 115.5042735042735
      },
      {
        "id": "C0751776",
        "disease": "Atypical Inclusion-Body Disease",
        "nodes": 234,
        "edges": 234,
        "average_degree": 2.0,
        "betweenness": 115.5042735042735
      },
      {
        "id": "C0751779",
        "disease": "Action Myoclonus-Renal Failure Syndrome",
        "nodes": 234,
        "edges": 234,
        "average_degree": 2.0,
        "betweenness": 115.5042735042735
      },
      {
        "id": "C0751781",
        "disease": "Dentatorubral-Pallidoluysian Atrophy",
        "nodes": 234,
        "edges": 234,
        "average_degree": 2.0,
        "betweenness": 115.5042735042735
      },
      {
        "id": "C0751777",
        "disease": "Familial Progressive Myoclonic Epilepsy",
        "nodes": 234,
        "edges": 234,
        "average_degree": 2.0,
        "betweenness": 115.5042735042735
      },
      {
        "id": "C0033300",
        "disease": "Progeria",
        "nodes": 141,
        "edges": 141,
        "average_degree": 2.0,
        "betweenness": 69.00709219858156
      },
      {
        "id": "C0686353",
        "disease": "Muscular Dystrophies, Limb-Girdle",
        "nodes": 152,
        "edges": 152,
        "average_degree": 2.0,
        "betweenness": 74.50657894736842
      },
      {
        "id": "C0042514",
        "disease": "Tachycardia, Ventricular",
        "nodes": 507,
        "edges": 507,
        "average_degree": 2.0,
        "betweenness": 252.00197238658777
      },
      {
        "id": "C4275075",
        "disease": "Atypical Werner syndrome",
        "nodes": 141,
        "edges": 141,
        "average_degree": 2.0,
        "betweenness": 69.00709219858156
      },
      {
        "id": "C1136321",
        "disease": "HIV-Associated Lipodystrophy Syndrome",
        "nodes": 141,
        "edges": 141,
        "average_degree": 2.0,
        "betweenness": 69.00709219858156
      },
      {
        "id": "C4049702",
        "disease": "Focal Segmental Glomerulosclerosis, Not Otherwise Specified",
        "nodes": 343,
        "edges": 343,
        "average_degree": 2.0,
        "betweenness": 170.00291545189503
      },
      {
        "id": "C0004331",
        "disease": "Auriculo-Ventricular Dissociation",
        "nodes": 141,
        "edges": 141,
        "average_degree": 2.0,
        "betweenness": 69.00709219858156
      },
      {
        "id": "C1960469",
        "disease": "Left ventricular noncompaction",
        "nodes": 273,
        "edges": 273,
        "average_degree": 2.0,
        "betweenness": 135.003663003663
      },
      {
        "id": "C0263409",
        "disease": "Linear Scleroderma",
        "nodes": 1041,
        "edges": 1041,
        "average_degree": 2.0,
        "betweenness": 519.0009606147935
      },
      {
        "id": "C1720859",
        "disease": "Familial Partial Lipodystrophy, Type 1",
        "nodes": 875,
        "edges": 875,
        "average_degree": 2.0,
        "betweenness": 436.00114285714284
      },
      {
        "id": "C0037188",
        "disease": "Sinoatrial Block",
        "nodes": 141,
        "edges": 141,
        "average_degree": 2.0,
        "betweenness": 69.00709219858156
      },
      {
        "id": "C0016508",
        "disease": "Congenital Foot Deformity",
        "nodes": 141,
        "edges": 141,
        "average_degree": 2.0,
        "betweenness": 69.00709219858156
      },
      {
        "id": "C0410189",
        "disease": "Muscular Dystrophy, Emery-Dreifuss",
        "nodes": 141,
        "edges": 141,
        "average_degree": 2.0,
        "betweenness": 69.00709219858156
      },
      {
        "id": "C0796083",
        "disease": "Najjar syndrome",
        "nodes": 141,
        "edges": 141,
        "average_degree": 2.0,
        "betweenness": 69.00709219858156
      },
      {
        "id": "C1832931",
        "disease": "ARRHYTHMOGENIC RIGHT VENTRICULAR DYSPLASIA, FAMILIAL, 2",
        "nodes": 149,
        "edges": 149,
        "average_degree": 2.0,
        "betweenness": 73.00671140939598
      },
      {
        "id": "C0796031",
        "disease": "Malouf syndrome",
        "nodes": 141,
        "edges": 141,
        "average_degree": 2.0,
        "betweenness": 69.00709219858156
      },
      {
        "id": "C1527383",
        "disease": "Morphea",
        "nodes": 1041,
        "edges": 1041,
        "average_degree": 2.0,
        "betweenness": 519.0009606147935
      },
      {
        "id": "C1450051",
        "disease": "Autosomal Recessive Emery-Dreifuss Muscular Dystrophy",
        "nodes": 141,
        "edges": 141,
        "average_degree": 2.0,
        "betweenness": 69.00709219858156
      },
      {
        "id": "C3888631",
        "disease": "Monogenic diabetes",
        "nodes": 954,
        "edges": 954,
        "average_degree": 2.0,
        "betweenness": 475.5010482180293
      },
      {
        "id": "C0271694",
        "disease": "Familial partial lipodystrophy",
        "nodes": 875,
        "edges": 875,
        "average_degree": 2.0,
        "betweenness": 436.00114285714284
      },
      {
        "id": "C0376634",
        "disease": "Craniofacial Abnormalities",
        "nodes": 2539,
        "edges": 2539,
        "average_degree": 2.0,
        "betweenness": 1268.0003938558489
      },
      {
        "id": "C0004245",
        "disease": "Atrioventricular Block",
        "nodes": 208,
        "edges": 208,
        "average_degree": 2.0,
        "betweenness": 102.5048076923077
      },
      {
        "id": "C0751337",
        "disease": "X-Linked Emery-Dreifuss Muscular Dystrophy",
        "nodes": 141,
        "edges": 141,
        "average_degree": 2.0,
        "betweenness": 69.00709219858156
      },
      {
        "id": "C0036420",
        "disease": "Localized scleroderma",
        "nodes": 1041,
        "edges": 1041,
        "average_degree": 2.0,
        "betweenness": 519.0009606147935
      },
      {
        "id": "C1854154",
        "disease": "Charcot-Marie-Tooth disease, Type 2B1",
        "nodes": 141,
        "edges": 141,
        "average_degree": 2.0,
        "betweenness": 69.00709219858156
      },
      {
        "id": "C4750858",
        "disease": "LMNA-related cardiocutaneous progeria syndrome",
        "nodes": 141,
        "edges": 141,
        "average_degree": 2.0,
        "betweenness": 69.00709219858156
      },
      {
        "id": "C0410190",
        "disease": "Autosomal Dominant Emery-Dreifuss Muscular Dystrophy (disorder)",
        "nodes": 141,
        "edges": 141,
        "average_degree": 2.0,
        "betweenness": 69.00709219858156
      },
      {
        "id": "C2750035",
        "disease": "Emery-Dreifuss Muscular Dystrophy 3",
        "nodes": 141,
        "edges": 141,
        "average_degree": 2.0,
        "betweenness": 69.00709219858156
      },
      {
        "id": "C0546264",
        "disease": "Congenital Fiber Type Disproportion",
        "nodes": 169,
        "edges": 169,
        "average_degree": 2.0,
        "betweenness": 83.00591715976331
      },
      {
        "id": "C0011644",
        "disease": "Scleroderma",
        "nodes": 1041,
        "edges": 1041,
        "average_degree": 2.0,
        "betweenness": 519.0009606147935
      },
      {
        "id": "C0018794",
        "disease": "Heart Block",
        "nodes": 141,
        "edges": 141,
        "average_degree": 2.0,
        "betweenness": 69.00709219858156
      },
      {
        "id": "C0085298",
        "disease": "Sudden Cardiac Death",
        "nodes": 142,
        "edges": 142,
        "average_degree": 2.0,
        "betweenness": 69.50704225352112
      },
      {
        "id": "C2750785",
        "disease": "MUSCULAR DYSTROPHY, CONGENITAL, LMNA-RELATED (disorder)",
        "nodes": 141,
        "edges": 141,
        "average_degree": 2.0,
        "betweenness": 69.00709219858156
      },
      {
        "id": "C0432291",
        "disease": "Mandibuloacral dysostosis",
        "nodes": 791,
        "edges": 791,
        "average_degree": 2.0,
        "betweenness": 394.00126422250315
      },
      {
        "id": "C0018566",
        "disease": "Congenital Hand Deformities",
        "nodes": 201,
        "edges": 201,
        "average_degree": 2.0,
        "betweenness": 99.0049751243781
      },
      {
        "id": "C1720860",
        "disease": "Familial Partial Lipodystrophy, Type 2",
        "nodes": 875,
        "edges": 875,
        "average_degree": 2.0,
        "betweenness": 436.00114285714284
      },
      {
        "id": "C1720861",
        "disease": "Familial Partial Lipodystrophy, Type 3",
        "nodes": 875,
        "edges": 875,
        "average_degree": 2.0,
        "betweenness": 436.00114285714284
      },
      {
        "id": "C1857829",
        "disease": "Heart-hand syndrome, Slovenian type",
        "nodes": 141,
        "edges": 141,
        "average_degree": 2.0,
        "betweenness": 69.00709219858156
      },
      {
        "id": "C0406585",
        "disease": "Lethal tight skin contracture syndrome (disorder)",
        "nodes": 141,
        "edges": 141,
        "average_degree": 2.0,
        "betweenness": 69.00709219858156
      },
      {
        "id": "C1720824",
        "disease": "Sudden Cardiac Arrest",
        "nodes": 141,
        "edges": 141,
        "average_degree": 2.0,
        "betweenness": 69.00709219858156
      },
      {
        "id": "C0017668",
        "disease": "Focal glomerulosclerosis",
        "nodes": 1445,
        "edges": 1445,
        "average_degree": 2.0,
        "betweenness": 721.0006920415225
      },
      {
        "id": "C0345958",
        "disease": "Large cell carcinoma of lung",
        "nodes": 1108,
        "edges": 1108,
        "average_degree": 2.0,
        "betweenness": 552.5009025270758
      },
      {
        "id": "C0020796",
        "disease": "Profound Mental Retardation",
        "nodes": 1448,
        "edges": 1448,
        "average_degree": 2.0,
        "betweenness": 722.5006906077348
      },
      {
        "id": "C0025363",
        "disease": "Mental Retardation, Psychosocial",
        "nodes": 1448,
        "edges": 1448,
        "average_degree": 2.0,
        "betweenness": 722.5006906077348
      },
      {
        "id": "C0917816",
        "disease": "Mental deficiency",
        "nodes": 1448,
        "edges": 1448,
        "average_degree": 2.0,
        "betweenness": 722.5006906077348
      },
      {
        "id": "C3164344",
        "disease": "Adult onset autosomal dominant leukodystrophy",
        "nodes": 81,
        "edges": 81,
        "average_degree": 2.0,
        "betweenness": 39.01234567901235
      },
      {
        "id": "C0751915",
        "disease": "Pelizaeus-Merzbacher Disease, Atypical",
        "nodes": 81,
        "edges": 81,
        "average_degree": 2.0,
        "betweenness": 39.01234567901235
      },
      {
        "id": "C0751916",
        "disease": "Classic Pelizaeus-Merzbacher Disease",
        "nodes": 81,
        "edges": 81,
        "average_degree": 2.0,
        "betweenness": 39.01234567901235
      },
      {
        "id": "C0751918",
        "disease": "Cockayne-Pelizaeus-Merzbacher Disease",
        "nodes": 81,
        "edges": 81,
        "average_degree": 2.0,
        "betweenness": 39.01234567901235
      },
      {
        "id": "C0205711",
        "disease": "Pelizaeus-Merzbacher Disease",
        "nodes": 81,
        "edges": 81,
        "average_degree": 2.0,
        "betweenness": 39.01234567901235
      },
      {
        "id": "C1868512",
        "disease": "Leukodystrophy, Demyelinating, Adult-Onset, Autosomal Dominant",
        "nodes": 81,
        "edges": 81,
        "average_degree": 2.0,
        "betweenness": 39.01234567901235
      },
      {
        "id": "C0751917",
        "disease": "Pelizaeus-Merzbacher Disease, Transitional",
        "nodes": 81,
        "edges": 81,
        "average_degree": 2.0,
        "betweenness": 39.01234567901235
      },
      {
        "id": "C0751914",
        "disease": "Adult Pelizaeus-Merzbacher Disease",
        "nodes": 81,
        "edges": 81,
        "average_degree": 2.0,
        "betweenness": 39.01234567901235
      },
      {
        "id": "C1862941",
        "disease": "Amyotrophic Lateral Sclerosis, Sporadic",
        "nodes": 1688,
        "edges": 1688,
        "average_degree": 2.0,
        "betweenness": 842.5005924170616
      },
      {
        "id": "C4551993",
        "disease": "Amyotrophic Lateral Sclerosis, Familial",
        "nodes": 1688,
        "edges": 1688,
        "average_degree": 2.0,
        "betweenness": 842.5005924170616
      },
      {
        "id": "C1862939",
        "disease": "AMYOTROPHIC LATERAL SCLEROSIS 1",
        "nodes": 1701,
        "edges": 1701,
        "average_degree": 2.0,
        "betweenness": 849.0005878894768
      },
      {
        "id": "C0235480",
        "disease": "Paroxysmal atrial fibrillation",
        "nodes": 1895,
        "edges": 1895,
        "average_degree": 2.0,
        "betweenness": 946.0005277044855
      },
      {
        "id": "C3468561",
        "disease": "familial atrial fibrillation",
        "nodes": 1895,
        "edges": 1895,
        "average_degree": 2.0,
        "betweenness": 946.0005277044855
      },
      {
        "id": "C0004238",
        "disease": "Atrial Fibrillation",
        "nodes": 1895,
        "edges": 1895,
        "average_degree": 2.0,
        "betweenness": 946.0005277044855
      },
      {
        "id": "C2585653",
        "disease": "Persistent atrial fibrillation",
        "nodes": 1895,
        "edges": 1895,
        "average_degree": 2.0,
        "betweenness": 946.0005277044855
      },
      {
        "id": "C0752097",
        "disease": "Autosomal Dominant Juvenile Parkinson Disease",
        "nodes": 969,
        "edges": 969,
        "average_degree": 2.0,
        "betweenness": 483.00103199174407
      },
      {
        "id": "C0015697",
        "disease": "Arterial Fatty Streak",
        "nodes": 392,
        "edges": 391,
        "average_degree": 1.9948979591836735,
        "betweenness": 194.50255102040816
      },
      {
        "id": "C0752104",
        "disease": "Familial Juvenile Parkinsonism",
        "nodes": 969,
        "edges": 969,
        "average_degree": 2.0,
        "betweenness": 483.00103199174407
      },
      {
        "id": "C4083212",
        "disease": "Alopecia, Male Pattern",
        "nodes": 995,
        "edges": 995,
        "average_degree": 2.0,
        "betweenness": 496.0010050251256
      },
      {
        "id": "C0162311",
        "disease": "Androgenetic Alopecia",
        "nodes": 995,
        "edges": 995,
        "average_degree": 2.0,
        "betweenness": 496.0010050251256
      },
      {
        "id": "C0264956",
        "disease": "Atheroma",
        "nodes": 392,
        "edges": 391,
        "average_degree": 1.9948979591836735,
        "betweenness": 194.50255102040816
      },
      {
        "id": "C2936351",
        "disease": "Fibroatheroma",
        "nodes": 392,
        "edges": 391,
        "average_degree": 1.9948979591836735,
        "betweenness": 194.50255102040816
      },
      {
        "id": "C0042842",
        "disease": "Vitamin A Deficiency",
        "nodes": 416,
        "edges": 415,
        "average_degree": 1.9951923076923077,
        "betweenness": 206.50240384615384
      },
      {
        "id": "C0752101",
        "disease": "Parkinsonism, Experimental",
        "nodes": 969,
        "edges": 969,
        "average_degree": 2.0,
        "betweenness": 483.00103199174407
      },
      {
        "id": "C2931673",
        "disease": "Ceroid lipofuscinosis, neuronal 1, infantile",
        "nodes": 913,
        "edges": 913,
        "average_degree": 2.0,
        "betweenness": 455.0010952902519
      },
      {
        "id": "C0011603",
        "disease": "Dermatitis",
        "nodes": 1326,
        "edges": 1326,
        "average_degree": 2.0,
        "betweenness": 661.5007541478129
      },
      {
        "id": "C0022821",
        "disease": "Kyphosis deformity of spine",
        "nodes": 345,
        "edges": 344,
        "average_degree": 1.9942028985507247,
        "betweenness": 171.00289855072464
      },
      {
        "id": "C0242422",
        "disease": "Parkinsonian Disorders",
        "nodes": 969,
        "edges": 969,
        "average_degree": 2.0,
        "betweenness": 483.00103199174407
      },
      {
        "id": "C0263477",
        "disease": "Female pattern alopecia (disorder)",
        "nodes": 995,
        "edges": 995,
        "average_degree": 2.0,
        "betweenness": 496.0010050251256
      },
      {
        "id": "C0242423",
        "disease": "Ramsay Hunt Paralysis Syndrome",
        "nodes": 969,
        "edges": 969,
        "average_degree": 2.0,
        "betweenness": 483.00103199174407
      },
      {
        "id": "C1868675",
        "disease": "PARKINSON DISEASE 2, AUTOSOMAL RECESSIVE JUVENILE",
        "nodes": 969,
        "edges": 969,
        "average_degree": 2.0,
        "betweenness": 483.00103199174407
      },
      {
        "id": "C0752100",
        "disease": "Autosomal Recessive Parkinsonism",
        "nodes": 969,
        "edges": 969,
        "average_degree": 2.0,
        "betweenness": 483.00103199174407
      },
      {
        "id": "C0752098",
        "disease": "Autosomal Dominant Parkinsonism",
        "nodes": 969,
        "edges": 969,
        "average_degree": 2.0,
        "betweenness": 483.00103199174407
      },
      {
        "id": "C2936350",
        "disease": "Plaque, Atherosclerotic",
        "nodes": 392,
        "edges": 391,
        "average_degree": 1.9948979591836735,
        "betweenness": 194.50255102040816
      },
      {
        "id": "C0086873",
        "disease": "Pseudopelade",
        "nodes": 1205,
        "edges": 1205,
        "average_degree": 2.0,
        "betweenness": 601.0008298755187
      },
      {
        "id": "C0002170",
        "disease": "Alopecia",
        "nodes": 1049,
        "edges": 1049,
        "average_degree": 2.0,
        "betweenness": 523.0009532888465
      },
      {
        "id": "C0752105",
        "disease": "Parkinsonism, Juvenile",
        "nodes": 969,
        "edges": 969,
        "average_degree": 2.0,
        "betweenness": 483.00103199174407
      },
      {
        "id": "C0003463",
        "disease": "Anus Neoplasms",
        "nodes": 61,
        "edges": 60,
        "average_degree": 1.9672131147540983,
        "betweenness": 29.016393442622952
      },
      {
        "id": "C0206735",
        "disease": "Melanoma, Amelanotic",
        "nodes": 61,
        "edges": 60,
        "average_degree": 1.9672131147540983,
        "betweenness": 29.016393442622952
      },
      {
        "id": "C0279637",
        "disease": "Anal carcinoma",
        "nodes": 61,
        "edges": 60,
        "average_degree": 1.9672131147540983,
        "betweenness": 29.016393442622952
      },
      {
        "id": "C0027819",
        "disease": "Neuroblastoma",
        "nodes": 1701,
        "edges": 1701,
        "average_degree": 2.0,
        "betweenness": 849.0005878894768
      },
      {
        "id": "C4225252",
        "disease": "IMMUNODEFICIENCY 45",
        "nodes": 126,
        "edges": 125,
        "average_degree": 1.9841269841269842,
        "betweenness": 61.507936507936506
      },
      {
        "id": "C4225260",
        "disease": "IMMUNODEFICIENCY 44",
        "nodes": 126,
        "edges": 125,
        "average_degree": 1.9841269841269842,
        "betweenness": 61.507936507936506
      },
      {
        "id": "C1540912",
        "disease": "Hypereosinophilic syndrome",
        "nodes": 646,
        "edges": 645,
        "average_degree": 1.9969040247678018,
        "betweenness": 321.5015479876161
      },
      {
        "id": "C0042769",
        "disease": "Virus Diseases",
        "nodes": 79,
        "edges": 78,
        "average_degree": 1.9746835443037976,
        "betweenness": 38.0126582278481
      },
      {
        "id": "C0086132",
        "disease": "Depressive Symptoms",
        "nodes": 1472,
        "edges": 1472,
        "average_degree": 2.0,
        "betweenness": 734.5006793478261
      },
      {
        "id": "C1301362",
        "disease": "Primary Cutaneous Anaplastic Large Cell Lymphoma",
        "nodes": 403,
        "edges": 403,
        "average_degree": 2.0,
        "betweenness": 200.00248138957815
      },
      {
        "id": "C0206182",
        "disease": "Lymphomatoid Papulosis",
        "nodes": 403,
        "edges": 403,
        "average_degree": 2.0,
        "betweenness": 200.00248138957815
      },
      {
        "id": "C1969086",
        "disease": "Tyrosine Kinase 2 Deficiency",
        "nodes": 310,
        "edges": 310,
        "average_degree": 2.0,
        "betweenness": 153.5032258064516
      },
      {
        "id": "C1456784",
        "disease": "Paranoia",
        "nodes": 436,
        "edges": 436,
        "average_degree": 2.0,
        "betweenness": 216.50229357798165
      },
      {
        "id": "C0024530",
        "disease": "Malaria",
        "nodes": 1020,
        "edges": 1019,
        "average_degree": 1.9980392156862745,
        "betweenness": 508.50098039215686
      },
      {
        "id": "C0027720",
        "disease": "Nephrosis",
        "nodes": 915,
        "edges": 915,
        "average_degree": 2.0,
        "betweenness": 456.00109289617484
      },
      {
        "id": "C0032231",
        "disease": "Pleurisy",
        "nodes": 1263,
        "edges": 1263,
        "average_degree": 2.0,
        "betweenness": 630.0007917656374
      },
      {
        "id": "C0036982",
        "disease": "Shock, Hemorrhagic",
        "nodes": 1207,
        "edges": 1207,
        "average_degree": 2.0,
        "betweenness": 602.0008285004143
      },
      {
        "id": "C0035309",
        "disease": "Retinal Diseases",
        "nodes": 1567,
        "edges": 1567,
        "average_degree": 2.0,
        "betweenness": 782.0006381620932
      },
      {
        "id": "C0041948",
        "disease": "Uremia",
        "nodes": 1524,
        "edges": 1524,
        "average_degree": 2.0,
        "betweenness": 760.5006561679791
      },
      {
        "id": "C0019284",
        "disease": "Diaphragmatic Hernia",
        "nodes": 1968,
        "edges": 1968,
        "average_degree": 2.0,
        "betweenness": 982.5005081300814
      },
      {
        "id": "C0085129",
        "disease": "Bronchial Hyperreactivity",
        "nodes": 904,
        "edges": 903,
        "average_degree": 1.997787610619469,
        "betweenness": 450.50110619469024
      },
      {
        "id": "C0006267",
        "disease": "Bronchiectasis",
        "nodes": 1231,
        "edges": 1231,
        "average_degree": 2.0,
        "betweenness": 614.0008123476848
      },
      {
        "id": "C0282548",
        "disease": "Leukostasis",
        "nodes": 742,
        "edges": 741,
        "average_degree": 1.9973045822102427,
        "betweenness": 369.50134770889485
      },
      {
        "id": "C0038450",
        "disease": "Stridor",
        "nodes": 693,
        "edges": 692,
        "average_degree": 1.997113997113997,
        "betweenness": 345.001443001443
      },
      {
        "id": "C0013182",
        "disease": "Drug Allergy",
        "nodes": 1271,
        "edges": 1271,
        "average_degree": 2.0,
        "betweenness": 634.0007867820614
      },
      {
        "id": "C0032230",
        "disease": "Pleural Rub",
        "nodes": 693,
        "edges": 692,
        "average_degree": 1.997113997113997,
        "betweenness": 345.001443001443
      },
      {
        "id": "C0043144",
        "disease": "Wheezing",
        "nodes": 693,
        "edges": 692,
        "average_degree": 1.997113997113997,
        "betweenness": 345.001443001443
      },
      {
        "id": "C1262477",
        "disease": "Weight decreased",
        "nodes": 1105,
        "edges": 1105,
        "average_degree": 2.0,
        "betweenness": 551.0009049773755
      },
      {
        "id": "C0035455",
        "disease": "Rhinitis",
        "nodes": 804,
        "edges": 804,
        "average_degree": 2.0,
        "betweenness": 400.5012437810945
      },
      {
        "id": "C0035234",
        "disease": "Respiratory Sounds",
        "nodes": 693,
        "edges": 692,
        "average_degree": 1.997113997113997,
        "betweenness": 345.001443001443
      },
      {
        "id": "C0034642",
        "disease": "Rales",
        "nodes": 693,
        "edges": 692,
        "average_degree": 1.997113997113997,
        "betweenness": 345.001443001443
      },
      {
        "id": "C0035508",
        "disease": "Rhonchi",
        "nodes": 693,
        "edges": 692,
        "average_degree": 1.997113997113997,
        "betweenness": 345.001443001443
      },
      {
        "id": "C0004681",
        "disease": "Bagassosis",
        "nodes": 949,
        "edges": 948,
        "average_degree": 1.9978925184404637,
        "betweenness": 473.00105374077975
      },
      {
        "id": "C0041307",
        "disease": "Tuberculosis, Bovine",
        "nodes": 692,
        "edges": 691,
        "average_degree": 1.9971098265895955,
        "betweenness": 344.5014450867052
      },
      {
        "id": "C0032273",
        "disease": "Pneumoconiosis",
        "nodes": 949,
        "edges": 948,
        "average_degree": 1.9978925184404637,
        "betweenness": 473.00105374077975
      },
      {
        "id": "C0242597",
        "disease": "Leukocyte-Adhesion Deficiency Syndrome",
        "nodes": 112,
        "edges": 111,
        "average_degree": 1.9821428571428572,
        "betweenness": 54.50892857142857
      },
      {
        "id": "C0398738",
        "disease": "Leukocyte adhesion deficiency type 1",
        "nodes": 112,
        "edges": 111,
        "average_degree": 1.9821428571428572,
        "betweenness": 54.50892857142857
      },
      {
        "id": "C0023510",
        "disease": "Leukocyte Disorders",
        "nodes": 112,
        "edges": 111,
        "average_degree": 1.9821428571428572,
        "betweenness": 54.50892857142857
      },
      {
        "id": "C0037299",
        "disease": "Skin Ulcer",
        "nodes": 321,
        "edges": 320,
        "average_degree": 1.9937694704049844,
        "betweenness": 159.00311526479751
      },
      {
        "id": "C4042891",
        "disease": "Sleep Wake Disorders",
        "nodes": 701,
        "edges": 700,
        "average_degree": 1.9971469329529243,
        "betweenness": 349.00142653352356
      },
      {
        "id": "C0311375",
        "disease": "Arsenic Poisoning",
        "nodes": 1672,
        "edges": 1672,
        "average_degree": 2.0,
        "betweenness": 834.5005980861245
      },
      {
        "id": "C1858361",
        "disease": "Pyogenic Arthritis, Pyoderma Gangrenosum and Acne",
        "nodes": 703,
        "edges": 702,
        "average_degree": 1.9971550497866288,
        "betweenness": 350.00142247510666
      },
      {
        "id": "C0024799",
        "disease": "Marginal ulcer",
        "nodes": 703,
        "edges": 702,
        "average_degree": 1.9971550497866288,
        "betweenness": 350.00142247510666
      },
      {
        "id": "C0554591",
        "disease": "Polymyositis, Idiopathic",
        "nodes": 1230,
        "edges": 1230,
        "average_degree": 2.0,
        "betweenness": 613.5008130081301
      },
      {
        "id": "C0751508",
        "disease": "Long Sleeper Syndrome",
        "nodes": 701,
        "edges": 700,
        "average_degree": 1.9971469329529243,
        "betweenness": 349.00142653352356
      },
      {
        "id": "C0037116",
        "disease": "Silicosis",
        "nodes": 1473,
        "edges": 1473,
        "average_degree": 2.0,
        "betweenness": 735.0006788866259
      },
      {
        "id": "C0751510",
        "disease": "Sleep-Related Neurogenic Tachypnea",
        "nodes": 701,
        "edges": 700,
        "average_degree": 1.9971469329529243,
        "betweenness": 349.00142653352356
      },
      {
        "id": "C0027947",
        "disease": "Neutropenia",
        "nodes": 1132,
        "edges": 1131,
        "average_degree": 1.9982332155477032,
        "betweenness": 564.5008833922261
      },
      {
        "id": "C0949496",
        "disease": "Luft Disease",
        "nodes": 1264,
        "edges": 1264,
        "average_degree": 2.0,
        "betweenness": 630.5007911392405
      },
      {
        "id": "C0006287",
        "disease": "Bronchopulmonary Dysplasia",
        "nodes": 695,
        "edges": 694,
        "average_degree": 1.9971223021582734,
        "betweenness": 346.0014388489209
      },
      {
        "id": "C0151857",
        "disease": "Pleocytosis",
        "nodes": 1076,
        "edges": 1075,
        "average_degree": 1.9981412639405205,
        "betweenness": 536.5009293680297
      },
      {
        "id": "C0162669",
        "disease": "Pleoconial Myopathies",
        "nodes": 1264,
        "edges": 1264,
        "average_degree": 2.0,
        "betweenness": 630.5007911392405
      },
      {
        "id": "C0274862",
        "disease": "Nervous System, Organic Arsenic Poisoning",
        "nodes": 1672,
        "edges": 1672,
        "average_degree": 2.0,
        "betweenness": 834.5005980861245
      },
      {
        "id": "C0751852",
        "disease": "Arsenic Induced Polyneuropathy",
        "nodes": 1672,
        "edges": 1672,
        "average_degree": 2.0,
        "betweenness": 834.5005980861245
      },
      {
        "id": "C0022541",
        "disease": "Kearns-Sayre syndrome",
        "nodes": 754,
        "edges": 753,
        "average_degree": 1.9973474801061009,
        "betweenness": 375.50132625994695
      },
      {
        "id": "C0018099",
        "disease": "Gout",
        "nodes": 686,
        "edges": 685,
        "average_degree": 1.9970845481049562,
        "betweenness": 341.50145772594755
      },
      {
        "id": "C0029458",
        "disease": "Osteoporosis, Postmenopausal",
        "nodes": 1568,
        "edges": 1568,
        "average_degree": 2.0,
        "betweenness": 782.500637755102
      },
      {
        "id": "C0023518",
        "disease": "Leukocytosis",
        "nodes": 1076,
        "edges": 1075,
        "average_degree": 1.9981412639405205,
        "betweenness": 536.5009293680297
      },
      {
        "id": "C0851578",
        "disease": "Sleep Disorders",
        "nodes": 701,
        "edges": 700,
        "average_degree": 1.9971469329529243,
        "betweenness": 349.00142653352356
      },
      {
        "id": "C0162672",
        "disease": "MERRF Syndrome",
        "nodes": 702,
        "edges": 701,
        "average_degree": 1.997150997150997,
        "betweenness": 349.5014245014245
      },
      {
        "id": "C0162668",
        "disease": "Megaconial Myopathies",
        "nodes": 1264,
        "edges": 1264,
        "average_degree": 2.0,
        "betweenness": 630.5007911392405
      },
      {
        "id": "C0751509",
        "disease": "Short Sleeper Syndrome",
        "nodes": 701,
        "edges": 700,
        "average_degree": 1.9971469329529243,
        "betweenness": 349.00142653352356
      },
      {
        "id": "C0162674",
        "disease": "Chronic progressive external ophthalmoplegia",
        "nodes": 707,
        "edges": 706,
        "average_degree": 1.997171145685997,
        "betweenness": 352.001414427157
      },
      {
        "id": "C0017154",
        "disease": "Gastritis, Atrophic",
        "nodes": 675,
        "edges": 674,
        "average_degree": 1.997037037037037,
        "betweenness": 336.0014814814815
      },
      {
        "id": "C0086743",
        "disease": "Osteoarthrosis Deformans",
        "nodes": 1804,
        "edges": 1804,
        "average_degree": 2.0,
        "betweenness": 900.500554323725
      },
      {
        "id": "C0274861",
        "disease": "Arsenic Poisoning, Inorganic",
        "nodes": 1672,
        "edges": 1672,
        "average_degree": 2.0,
        "betweenness": 834.5005980861245
      },
      {
        "id": "C0162670",
        "disease": "Mitochondrial Myopathies",
        "nodes": 1264,
        "edges": 1264,
        "average_degree": 2.0,
        "betweenness": 630.5007911392405
      },
      {
        "id": "C0162671",
        "disease": "MELAS Syndrome",
        "nodes": 707,
        "edges": 706,
        "average_degree": 1.997171145685997,
        "betweenness": 352.001414427157
      },
      {
        "id": "C0343755",
        "disease": "HIV Wasting Syndrome",
        "nodes": 1230,
        "edges": 1230,
        "average_degree": 2.0,
        "betweenness": 613.5008130081301
      },
      {
        "id": "C0263984",
        "disease": "Polymyositis Ossificans",
        "nodes": 1230,
        "edges": 1230,
        "average_degree": 2.0,
        "betweenness": 613.5008130081301
      },
      {
        "id": "C0020615",
        "disease": "Hypoglycemia",
        "nodes": 1152,
        "edges": 1152,
        "average_degree": 2.0,
        "betweenness": 574.5008680555555
      },
      {
        "id": "C0917796",
        "disease": "Optic Atrophy, Hereditary, Leber",
        "nodes": 702,
        "edges": 701,
        "average_degree": 1.997150997150997,
        "betweenness": 349.5014245014245
      },
      {
        "id": "C0333355",
        "disease": "Inflammatory disease of mucous membrane",
        "nodes": 977,
        "edges": 976,
        "average_degree": 1.9979529170931423,
        "betweenness": 487.00102354145343
      },
      {
        "id": "C0271710",
        "disease": "Reactive hypoglycemia",
        "nodes": 1152,
        "edges": 1152,
        "average_degree": 2.0,
        "betweenness": 574.5008680555555
      },
      {
        "id": "C0029408",
        "disease": "Degenerative polyarthritis",
        "nodes": 1804,
        "edges": 1804,
        "average_degree": 2.0,
        "betweenness": 900.500554323725
      },
      {
        "id": "C0030920",
        "disease": "Peptic Ulcer",
        "nodes": 703,
        "edges": 702,
        "average_degree": 1.9971550497866288,
        "betweenness": 350.00142247510666
      },
      {
        "id": "C0263666",
        "disease": "Dermatomyositis, Childhood Type",
        "nodes": 994,
        "edges": 993,
        "average_degree": 1.9979879275653925,
        "betweenness": 495.5010060362173
      },
      {
        "id": "C0751511",
        "disease": "Subwakefullness Syndrome",
        "nodes": 701,
        "edges": 700,
        "average_degree": 1.9971469329529243,
        "betweenness": 349.00142653352356
      },
      {
        "id": "C0023380",
        "disease": "Lethargy",
        "nodes": 675,
        "edges": 674,
        "average_degree": 1.997037037037037,
        "betweenness": 336.0014814814815
      },
      {
        "id": "C0221056",
        "disease": "Adult type dermatomyositis",
        "nodes": 994,
        "edges": 993,
        "average_degree": 1.9979879275653925,
        "betweenness": 495.5010060362173
      },
      {
        "id": "C0011633",
        "disease": "Dermatomyositis",
        "nodes": 994,
        "edges": 993,
        "average_degree": 1.9979879275653925,
        "betweenness": 495.5010060362173
      },
      {
        "id": "C0003165",
        "disease": "Anthracosis",
        "nodes": 994,
        "edges": 993,
        "average_degree": 1.9979879275653925,
        "betweenness": 495.5010060362173
      },
      {
        "id": "C0026848",
        "disease": "Myopathy",
        "nodes": 1571,
        "edges": 1571,
        "average_degree": 2.0,
        "betweenness": 784.0006365372375
      },
      {
        "id": "C0085655",
        "disease": "Polymyositis",
        "nodes": 1230,
        "edges": 1230,
        "average_degree": 2.0,
        "betweenness": 613.5008130081301
      },
      {
        "id": "C0751851",
        "disease": "Arsenic Encephalopathy",
        "nodes": 1672,
        "edges": 1672,
        "average_degree": 2.0,
        "betweenness": 834.5005980861245
      },
      {
        "id": "C0271708",
        "disease": "Fasting Hypoglycemia",
        "nodes": 1152,
        "edges": 1152,
        "average_degree": 2.0,
        "betweenness": 574.5008680555555
      },
      {
        "id": "C0002893",
        "disease": "Refractory anemias",
        "nodes": 933,
        "edges": 932,
        "average_degree": 1.9978563772775992,
        "betweenness": 465.0010718113612
      },
      {
        "id": "C0037926",
        "disease": "Compression of spinal cord",
        "nodes": 1039,
        "edges": 1039,
        "average_degree": 2.0,
        "betweenness": 518.0009624639076
      },
      {
        "id": "C0030567",
        "disease": "Parkinson Disease",
        "nodes": 1768,
        "edges": 1768,
        "average_degree": 2.0,
        "betweenness": 882.5005656108598
      },
      {
        "id": "C3489728",
        "disease": "Familial intrahepatic cholestasis of pregnancy",
        "nodes": 988,
        "edges": 988,
        "average_degree": 2.0,
        "betweenness": 492.501012145749
      },
      {
        "id": "C1527311",
        "disease": "Brain Edema",
        "nodes": 1166,
        "edges": 1166,
        "average_degree": 2.0,
        "betweenness": 581.500857632933
      },
      {
        "id": "C0869523",
        "disease": "Carditis",
        "nodes": 1158,
        "edges": 1158,
        "average_degree": 2.0,
        "betweenness": 577.5008635578583
      },
      {
        "id": "C0006114",
        "disease": "Cerebral Edema",
        "nodes": 1166,
        "edges": 1166,
        "average_degree": 2.0,
        "betweenness": 581.500857632933
      },
      {
        "id": "C0472387",
        "disease": "Vasogenic Cerebral Edema",
        "nodes": 1166,
        "edges": 1166,
        "average_degree": 2.0,
        "betweenness": 581.500857632933
      },
      {
        "id": "C0023860",
        "disease": "Listeriosis",
        "nodes": 911,
        "edges": 910,
        "average_degree": 1.9978046103183316,
        "betweenness": 454.00109769484084
      },
      {
        "id": "C0263859",
        "disease": "Synovitis, Acne, Pustulosis, Hyperostosis, and Osteitis Syndrome",
        "nodes": 1479,
        "edges": 1479,
        "average_degree": 2.0,
        "betweenness": 738.000676132522
      },
      {
        "id": "C0206617",
        "disease": "Cardiovirus Infections",
        "nodes": 902,
        "edges": 901,
        "average_degree": 1.9977827050997783,
        "betweenness": 449.5011086474501
      },
      {
        "id": "C0042656",
        "disease": "Neuralgia, Vidian",
        "nodes": 1178,
        "edges": 1178,
        "average_degree": 2.0,
        "betweenness": 587.5008488964346
      },
      {
        "id": "C0751371",
        "disease": "Neuralgia, Ilioinguinal",
        "nodes": 1178,
        "edges": 1178,
        "average_degree": 2.0,
        "betweenness": 587.5008488964346
      },
      {
        "id": "C0234247",
        "disease": "Neuralgia, Atypical",
        "nodes": 1178,
        "edges": 1178,
        "average_degree": 2.0,
        "betweenness": 587.5008488964346
      },
      {
        "id": "C0750970",
        "disease": "Cytotoxic Brain Edema",
        "nodes": 1166,
        "edges": 1166,
        "average_degree": 2.0,
        "betweenness": 581.500857632933
      },
      {
        "id": "C0598608",
        "disease": "Hyperhomocysteinemia",
        "nodes": 969,
        "edges": 968,
        "average_degree": 1.9979360165118678,
        "betweenness": 483.00103199174407
      },
      {
        "id": "C0027059",
        "disease": "Myocarditis",
        "nodes": 1158,
        "edges": 1158,
        "average_degree": 2.0,
        "betweenness": 577.5008635578583
      },
      {
        "id": "C0206146",
        "disease": "Myocardial Stunning",
        "nodes": 933,
        "edges": 933,
        "average_degree": 2.0,
        "betweenness": 465.0010718113612
      },
      {
        "id": "C0027796",
        "disease": "Neuralgia",
        "nodes": 1178,
        "edges": 1178,
        "average_degree": 2.0,
        "betweenness": 587.5008488964346
      },
      {
        "id": "C0036983",
        "disease": "Septic Shock",
        "nodes": 945,
        "edges": 944,
        "average_degree": 1.9978835978835978,
        "betweenness": 471.0010582010582
      },
      {
        "id": "C0853897",
        "disease": "Diabetic Cardiomyopathies",
        "nodes": 1133,
        "edges": 1133,
        "average_degree": 2.0,
        "betweenness": 565.0008826125331
      },
      {
        "id": "C0742803",
        "disease": "Conus Medullaris Syndrome",
        "nodes": 1039,
        "edges": 1039,
        "average_degree": 2.0,
        "betweenness": 518.0009624639076
      },
      {
        "id": "C0423712",
        "disease": "Neuralgia, Iliohypogastric Nerve",
        "nodes": 1178,
        "edges": 1178,
        "average_degree": 2.0,
        "betweenness": 587.5008488964346
      },
      {
        "id": "C0034063",
        "disease": "Pulmonary Edema",
        "nodes": 1128,
        "edges": 1128,
        "average_degree": 2.0,
        "betweenness": 562.5008865248227
      },
      {
        "id": "C0751372",
        "disease": "Nerve Pain",
        "nodes": 1178,
        "edges": 1178,
        "average_degree": 2.0,
        "betweenness": 587.5008488964346
      },
      {
        "id": "C0003469",
        "disease": "Anxiety Disorders",
        "nodes": 1364,
        "edges": 1364,
        "average_degree": 2.0,
        "betweenness": 680.5007331378299
      },
      {
        "id": "C0750969",
        "disease": "Vasogenic Brain Edema",
        "nodes": 1166,
        "edges": 1166,
        "average_degree": 2.0,
        "betweenness": 581.500857632933
      },
      {
        "id": "C0015625",
        "disease": "Fanconi Anemia",
        "nodes": 1195,
        "edges": 1195,
        "average_degree": 2.0,
        "betweenness": 596.0008368200837
      },
      {
        "id": "C0472388",
        "disease": "Cytotoxic Cerebral Edema",
        "nodes": 1166,
        "edges": 1166,
        "average_degree": 2.0,
        "betweenness": 581.500857632933
      },
      {
        "id": "C1279420",
        "disease": "Anxiety neurosis (finding)",
        "nodes": 1364,
        "edges": 1364,
        "average_degree": 2.0,
        "betweenness": 680.5007331378299
      },
      {
        "id": "C1861172",
        "disease": "Venous Thromboembolism",
        "nodes": 972,
        "edges": 971,
        "average_degree": 1.9979423868312758,
        "betweenness": 484.5010288065844
      },
      {
        "id": "C0376416",
        "disease": "Hibernation, Myocardial",
        "nodes": 933,
        "edges": 933,
        "average_degree": 2.0,
        "betweenness": 465.0010718113612
      },
      {
        "id": "C0751197",
        "disease": "Fulminant Hepatic Failure with Cerebral Edema",
        "nodes": 999,
        "edges": 999,
        "average_degree": 2.0,
        "betweenness": 498.001001001001
      },
      {
        "id": "C0206145",
        "disease": "Stunned Myocardium",
        "nodes": 933,
        "edges": 933,
        "average_degree": 2.0,
        "betweenness": 465.0010718113612
      },
      {
        "id": "C4721411",
        "disease": "Osteolysis",
        "nodes": 938,
        "edges": 938,
        "average_degree": 2.0,
        "betweenness": 467.501066098081
      },
      {
        "id": "C0273115",
        "disease": "Lung Injury",
        "nodes": 1603,
        "edges": 1603,
        "average_degree": 2.0,
        "betweenness": 800.0006238303182
      },
      {
        "id": "C0423711",
        "disease": "Neuralgia, Perineal",
        "nodes": 1178,
        "edges": 1178,
        "average_degree": 2.0,
        "betweenness": 587.5008488964346
      },
      {
        "id": "C0600327",
        "disease": "Toxic Shock Syndrome",
        "nodes": 945,
        "edges": 944,
        "average_degree": 1.9978835978835978,
        "betweenness": 471.0010582010582
      },
      {
        "id": "C0018995",
        "disease": "Hemochromatosis",
        "nodes": 1000,
        "edges": 999,
        "average_degree": 1.998,
        "betweenness": 498.501
      },
      {
        "id": "C0234249",
        "disease": "Neuralgia, Stump",
        "nodes": 1178,
        "edges": 1178,
        "average_degree": 2.0,
        "betweenness": 587.5008488964346
      },
      {
        "id": "C0026141",
        "disease": "Milk-Alkali Syndrome",
        "nodes": 1183,
        "edges": 1183,
        "average_degree": 2.0,
        "betweenness": 590.0008453085376
      },
      {
        "id": "C0003949",
        "disease": "Asbestosis",
        "nodes": 1020,
        "edges": 1020,
        "average_degree": 2.0,
        "betweenness": 508.50098039215686
      },
      {
        "id": "C0020437",
        "disease": "Hypercalcemia",
        "nodes": 1183,
        "edges": 1183,
        "average_degree": 2.0,
        "betweenness": 590.0008453085376
      },
      {
        "id": "C0042373",
        "disease": "Vascular Diseases",
        "nodes": 1163,
        "edges": 1163,
        "average_degree": 2.0,
        "betweenness": 580.0008598452279
      },
      {
        "id": "C0032227",
        "disease": "Pleural effusion disorder",
        "nodes": 902,
        "edges": 901,
        "average_degree": 1.9977827050997783,
        "betweenness": 449.5011086474501
      },
      {
        "id": "C0020672",
        "disease": "Hypothermia, natural",
        "nodes": 1053,
        "edges": 1053,
        "average_degree": 2.0,
        "betweenness": 525.0009496676163
      },
      {
        "id": "C0020433",
        "disease": "Hyperbilirubinemia",
        "nodes": 963,
        "edges": 962,
        "average_degree": 1.9979231568016615,
        "betweenness": 480.00103842159916
      },
      {
        "id": "C0036981",
        "disease": "Endotoxic shock",
        "nodes": 945,
        "edges": 944,
        "average_degree": 1.9978835978835978,
        "betweenness": 471.0010582010582
      },
      {
        "id": "C0019151",
        "disease": "Hepatic Encephalopathy",
        "nodes": 999,
        "edges": 999,
        "average_degree": 2.0,
        "betweenness": 498.001001001001
      },
      {
        "id": "C0032963",
        "disease": "Pregnancy Complications, Cardiovascular",
        "nodes": 1180,
        "edges": 1180,
        "average_degree": 2.0,
        "betweenness": 588.5008474576272
      },
      {
        "id": "C0376280",
        "disease": "Anxiety States, Neurotic",
        "nodes": 1364,
        "edges": 1364,
        "average_degree": 2.0,
        "betweenness": 680.5007331378299
      },
      {
        "id": "C0340288",
        "disease": "Stable angina",
        "nodes": 1222,
        "edges": 1222,
        "average_degree": 2.0,
        "betweenness": 609.5008183306055
      },
      {
        "id": "C0080203",
        "disease": "Tachyarrhythmia",
        "nodes": 1123,
        "edges": 1122,
        "average_degree": 1.9982190560997328,
        "betweenness": 560.0008904719501
      },
      {
        "id": "C0751198",
        "disease": "Hepatic Stupor",
        "nodes": 999,
        "edges": 999,
        "average_degree": 2.0,
        "betweenness": 498.001001001001
      },
      {
        "id": "C0268318",
        "disease": "Cholestasis of pregnancy",
        "nodes": 1001,
        "edges": 1001,
        "average_degree": 2.0,
        "betweenness": 499.000999000999
      },
      {
        "id": "C2350344",
        "disease": "Chronic Lung Injury",
        "nodes": 1603,
        "edges": 1603,
        "average_degree": 2.0,
        "betweenness": 800.0006238303182
      },
      {
        "id": "C0019147",
        "disease": "Hepatic Coma",
        "nodes": 999,
        "edges": 999,
        "average_degree": 2.0,
        "betweenness": 498.001001001001
      },
      {
        "id": "C0392514",
        "disease": "Hereditary hemochromatosis",
        "nodes": 1000,
        "edges": 999,
        "average_degree": 1.998,
        "betweenness": 498.501
      },
      {
        "id": "C0242973",
        "disease": "Ventricular Dysfunction",
        "nodes": 943,
        "edges": 943,
        "average_degree": 2.0,
        "betweenness": 470.00106044538705
      },
      {
        "id": "C0948480",
        "disease": "Coronary Restenosis",
        "nodes": 1063,
        "edges": 1063,
        "average_degree": 2.0,
        "betweenness": 530.0009407337724
      },
      {
        "id": "C0751373",
        "disease": "Paroxysmal Nerve Pain",
        "nodes": 1178,
        "edges": 1178,
        "average_degree": 2.0,
        "betweenness": 587.5008488964346
      },
      {
        "id": "C2930617",
        "disease": "Pulmonary Fibrosis - from Asbestos Exposure",
        "nodes": 1020,
        "edges": 1020,
        "average_degree": 2.0,
        "betweenness": 508.50098039215686
      },
      {
        "id": "C3714514",
        "disease": "Infection",
        "nodes": 915,
        "edges": 914,
        "average_degree": 1.9978142076502732,
        "betweenness": 456.00109289617484
      },
      {
        "id": "C0079218",
        "disease": "Fibromatosis, Aggressive",
        "nodes": 1354,
        "edges": 1354,
        "average_degree": 2.0,
        "betweenness": 675.5007385524373
      },
      {
        "id": "C3887485",
        "disease": "MIGRAINE WITH OR WITHOUT AURA, SUSCEPTIBILITY TO, 1",
        "nodes": 1125,
        "edges": 1124,
        "average_degree": 1.9982222222222221,
        "betweenness": 561.0008888888889
      },
      {
        "id": "C0038870",
        "disease": "Neuralgia, Supraorbital",
        "nodes": 1178,
        "edges": 1178,
        "average_degree": 2.0,
        "betweenness": 587.5008488964346
      },
      {
        "id": "C0039231",
        "disease": "Tachycardia",
        "nodes": 1123,
        "edges": 1122,
        "average_degree": 1.9982190560997328,
        "betweenness": 560.0008904719501
      },
      {
        "id": "C0032045",
        "disease": "Placenta Disorders",
        "nodes": 920,
        "edges": 919,
        "average_degree": 1.9978260869565216,
        "betweenness": 458.50108695652176
      },
      {
        "id": "C0948089",
        "disease": "Acute Coronary Syndrome",
        "nodes": 1474,
        "edges": 1474,
        "average_degree": 2.0,
        "betweenness": 735.5006784260515
      },
      {
        "id": "C0010246",
        "disease": "Coxsackievirus Infections",
        "nodes": 1158,
        "edges": 1158,
        "average_degree": 2.0,
        "betweenness": 577.5008635578583
      },
      {
        "id": "C1859534",
        "disease": "Bare Lymphocyte Syndrome, Type II, Complementation Group A",
        "nodes": 92,
        "edges": 91,
        "average_degree": 1.9782608695652173,
        "betweenness": 44.51086956521739
      },
      {
        "id": "C2931418",
        "disease": "Bare lymphocyte syndrome 2",
        "nodes": 94,
        "edges": 94,
        "average_degree": 2.0,
        "betweenness": 45.51063829787234
      },
      {
        "id": "C0001403",
        "disease": "Addison Disease",
        "nodes": 98,
        "edges": 97,
        "average_degree": 1.9795918367346939,
        "betweenness": 47.51020408163265
      },
      {
        "id": "C0010051",
        "disease": "Coronary Aneurysm",
        "nodes": 140,
        "edges": 139,
        "average_degree": 1.9857142857142858,
        "betweenness": 68.50714285714285
      },
      {
        "id": "C0010068",
        "disease": "Coronary heart disease",
        "nodes": 1055,
        "edges": 1055,
        "average_degree": 2.0,
        "betweenness": 526.0009478672986
      },
      {
        "id": "C3151079",
        "disease": "MACULAR DEGENERATION, AGE-RELATED, 12",
        "nodes": 13,
        "edges": 12,
        "average_degree": 1.8461538461538463,
        "betweenness": 5.076923076923077
      },
      {
        "id": "C0376300",
        "disease": "Dengue Shock Syndrome",
        "nodes": 121,
        "edges": 120,
        "average_degree": 1.9834710743801653,
        "betweenness": 59.00826446280992
      },
      {
        "id": "C0019100",
        "disease": "Severe Dengue",
        "nodes": 121,
        "edges": 120,
        "average_degree": 1.9834710743801653,
        "betweenness": 59.00826446280992
      },
      {
        "id": "C0235063",
        "disease": "Respiratory Depression",
        "nodes": 624,
        "edges": 624,
        "average_degree": 2.0,
        "betweenness": 310.50160256410254
      },
      {
        "id": "C0752347",
        "disease": "Lewy Body Disease",
        "nodes": 1177,
        "edges": 1177,
        "average_degree": 2.0,
        "betweenness": 587.0008496176721
      },
      {
        "id": "C1849157",
        "disease": "Resistance to Insulin-Like Growth Factor I",
        "nodes": 406,
        "edges": 406,
        "average_degree": 2.0,
        "betweenness": 201.5024630541872
      },
      {
        "id": "C0018273",
        "disease": "Growth Disorders",
        "nodes": 1245,
        "edges": 1245,
        "average_degree": 2.0,
        "betweenness": 621.0008032128515
      },
      {
        "id": "C0035229",
        "disease": "Respiratory Insufficiency",
        "nodes": 624,
        "edges": 624,
        "average_degree": 2.0,
        "betweenness": 310.50160256410254
      },
      {
        "id": "C0015934",
        "disease": "Fetal Growth Retardation",
        "nodes": 1009,
        "edges": 1009,
        "average_degree": 2.0,
        "betweenness": 503.0009910802775
      },
      {
        "id": "C0206686",
        "disease": "Adrenocortical carcinoma",
        "nodes": 1964,
        "edges": 1964,
        "average_degree": 2.0,
        "betweenness": 980.5005091649695
      },
      {
        "id": "C0149782",
        "disease": "Squamous cell carcinoma of lung",
        "nodes": 1614,
        "edges": 1614,
        "average_degree": 2.0,
        "betweenness": 805.5006195786865
      },
      {
        "id": "C1145670",
        "disease": "Respiratory Failure",
        "nodes": 624,
        "edges": 624,
        "average_degree": 2.0,
        "betweenness": 310.50160256410254
      },
      {
        "id": "C0035412",
        "disease": "Rhabdomyosarcoma",
        "nodes": 1592,
        "edges": 1592,
        "average_degree": 2.0,
        "betweenness": 794.5006281407035
      },
      {
        "id": "C0473935",
        "disease": "Radiolabeled somatostatin analog study",
        "nodes": 103,
        "edges": 103,
        "average_degree": 2.0,
        "betweenness": 50.00970873786408
      },
      {
        "id": "C0020224",
        "disease": "Polyhydramnios",
        "nodes": 56,
        "edges": 55,
        "average_degree": 1.9642857142857142,
        "betweenness": 26.517857142857142
      },
      {
        "id": "C0206624",
        "disease": "Hepatoblastoma",
        "nodes": 1097,
        "edges": 1097,
        "average_degree": 2.0,
        "betweenness": 547.0009115770282
      },
      {
        "id": "C0005941",
        "disease": "Bone Diseases, Developmental",
        "nodes": 993,
        "edges": 993,
        "average_degree": 2.0,
        "betweenness": 495.0010070493454
      },
      {
        "id": "C0332890",
        "disease": "Congenital hemihypertrophy",
        "nodes": 706,
        "edges": 706,
        "average_degree": 2.0,
        "betweenness": 351.5014164305949
      },
      {
        "id": "C2930471",
        "disease": "Bilateral Wilms Tumor",
        "nodes": 1655,
        "edges": 1655,
        "average_degree": 2.0,
        "betweenness": 826.0006042296072
      },
      {
        "id": "C1856184",
        "disease": "HEMIHYPERPLASIA, ISOLATED",
        "nodes": 62,
        "edges": 61,
        "average_degree": 1.967741935483871,
        "betweenness": 29.516129032258064
      },
      {
        "id": "C0175693",
        "disease": "Russell-Silver syndrome",
        "nodes": 115,
        "edges": 115,
        "average_degree": 2.0,
        "betweenness": 56.00869565217391
      },
      {
        "id": "C1855652",
        "disease": "Fetus Small for Gestational Age",
        "nodes": 56,
        "edges": 55,
        "average_degree": 1.9642857142857142,
        "betweenness": 26.517857142857142
      },
      {
        "id": "C4225307",
        "disease": "GROWTH RESTRICTION, SEVERE, WITH DISTINCTIVE FACIES",
        "nodes": 56,
        "edges": 55,
        "average_degree": 1.9642857142857142,
        "betweenness": 26.517857142857142
      },
      {
        "id": "C0027708",
        "disease": "Nephroblastoma",
        "nodes": 1665,
        "edges": 1665,
        "average_degree": 2.0,
        "betweenness": 831.0006006006006
      },
      {
        "id": "C0004903",
        "disease": "Beckwith-Wiedemann Syndrome",
        "nodes": 116,
        "edges": 115,
        "average_degree": 1.9827586206896552,
        "betweenness": 56.508620689655174
      },
      {
        "id": "C0678807",
        "disease": "prenatal alcohol exposure",
        "nodes": 1024,
        "edges": 1023,
        "average_degree": 1.998046875,
        "betweenness": 510.5009765625
      },
      {
        "id": "C0796160",
        "disease": "MENTAL RETARDATION, X-LINKED, SNYDER-ROBINSON TYPE",
        "nodes": 103,
        "edges": 103,
        "average_degree": 2.0,
        "betweenness": 50.00970873786408
      },
      {
        "id": "C0553980",
        "disease": "Endomyocardial Fibrosis",
        "nodes": 1118,
        "edges": 1118,
        "average_degree": 2.0,
        "betweenness": 557.5008944543828
      },
      {
        "id": "C0278883",
        "disease": "Metastatic melanoma",
        "nodes": 1494,
        "edges": 1494,
        "average_degree": 2.0,
        "betweenness": 745.5006693440429
      },
      {
        "id": "C0040715",
        "disease": "Chromosomal translocation",
        "nodes": 400,
        "edges": 399,
        "average_degree": 1.995,
        "betweenness": 198.5025
      },
      {
        "id": "C4283859",
        "disease": "Cutaneous Malignant Melanoma 2",
        "nodes": 400,
        "edges": 399,
        "average_degree": 1.995,
        "betweenness": 198.5025
      },
      {
        "id": "C0005426",
        "disease": "Biliary Tract Neoplasm",
        "nodes": 601,
        "edges": 601,
        "average_degree": 2.0,
        "betweenness": 299.0016638935108
      },
      {
        "id": "C0040100",
        "disease": "Thymoma",
        "nodes": 1251,
        "edges": 1251,
        "average_degree": 2.0,
        "betweenness": 624.0007993605116
      },
      {
        "id": "C0751889",
        "disease": "Pontine Tumors",
        "nodes": 597,
        "edges": 597,
        "average_degree": 2.0,
        "betweenness": 297.00167504187607
      },
      {
        "id": "C0041107",
        "disease": "Trisomy",
        "nodes": 400,
        "edges": 399,
        "average_degree": 1.995,
        "betweenness": 198.5025
      },
      {
        "id": "C0008628",
        "disease": "Chromosome Deletion",
        "nodes": 400,
        "edges": 399,
        "average_degree": 1.995,
        "betweenness": 198.5025
      },
      {
        "id": "C1512419",
        "disease": "Hereditary Melanoma",
        "nodes": 565,
        "edges": 565,
        "average_degree": 2.0,
        "betweenness": 281.0017699115044
      },
      {
        "id": "C0677866",
        "disease": "Brain Stem Neoplasms",
        "nodes": 597,
        "edges": 597,
        "average_degree": 2.0,
        "betweenness": 297.00167504187607
      },
      {
        "id": "C0751888",
        "disease": "Mesencephalic Neoplasms",
        "nodes": 597,
        "edges": 597,
        "average_degree": 2.0,
        "betweenness": 297.00167504187607
      },
      {
        "id": "C0751691",
        "disease": "Perineurioma",
        "nodes": 436,
        "edges": 435,
        "average_degree": 1.9954128440366972,
        "betweenness": 216.50229357798165
      },
      {
        "id": "C2931038",
        "disease": "Pancreatic carcinoma, familial",
        "nodes": 1528,
        "edges": 1528,
        "average_degree": 2.0,
        "betweenness": 762.5006544502618
      },
      {
        "id": "C0042065",
        "disease": "Genitourinary Neoplasms",
        "nodes": 1268,
        "edges": 1268,
        "average_degree": 2.0,
        "betweenness": 632.5007886435332
      },
      {
        "id": "C0005940",
        "disease": "Bone Diseases",
        "nodes": 1140,
        "edges": 1140,
        "average_degree": 2.0,
        "betweenness": 568.5008771929824
      },
      {
        "id": "C0006413",
        "disease": "Burkitt Lymphoma",
        "nodes": 1933,
        "edges": 1933,
        "average_degree": 2.0,
        "betweenness": 965.0005173305742
      },
      {
        "id": "C0751886",
        "disease": "Brain Stem Neoplasms, Primary",
        "nodes": 597,
        "edges": 597,
        "average_degree": 2.0,
        "betweenness": 297.00167504187607
      },
      {
        "id": "C1835042",
        "disease": "Melanoma astrocytoma syndrome",
        "nodes": 400,
        "edges": 399,
        "average_degree": 1.995,
        "betweenness": 198.5025
      },
      {
        "id": "C0017601",
        "disease": "Glaucoma",
        "nodes": 494,
        "edges": 493,
        "average_degree": 1.9959514170040487,
        "betweenness": 245.50202429149797
      },
      {
        "id": "C0085390",
        "disease": "Li-Fraumeni Syndrome",
        "nodes": 1308,
        "edges": 1308,
        "average_degree": 2.0,
        "betweenness": 652.5007645259939
      },
      {
        "id": "C1297882",
        "disease": "Partial Trisomy",
        "nodes": 400,
        "edges": 399,
        "average_degree": 1.995,
        "betweenness": 198.5025
      },
      {
        "id": "C0023452",
        "disease": "Childhood Acute Lymphoblastic Leukemia",
        "nodes": 1865,
        "edges": 1865,
        "average_degree": 2.0,
        "betweenness": 931.0005361930295
      },
      {
        "id": "C0751606",
        "disease": "Adult Acute Lymphocytic Leukemia",
        "nodes": 725,
        "edges": 725,
        "average_degree": 2.0,
        "betweenness": 361.0013793103448
      },
      {
        "id": "C2931822",
        "disease": "Nasopharyngeal carcinoma",
        "nodes": 1846,
        "edges": 1846,
        "average_degree": 2.0,
        "betweenness": 921.5005417118093
      },
      {
        "id": "C0022783",
        "disease": "Vulvar Lichen Sclerosus",
        "nodes": 1242,
        "edges": 1242,
        "average_degree": 2.0,
        "betweenness": 619.5008051529791
      },
      {
        "id": "C1835044",
        "disease": "MELANOMA, CUTANEOUS MALIGNANT, SUSCEPTIBILITY TO, 2",
        "nodes": 400,
        "edges": 399,
        "average_degree": 1.995,
        "betweenness": 198.5025
      },
      {
        "id": "C0206727",
        "disease": "Nerve Sheath Tumors",
        "nodes": 436,
        "edges": 435,
        "average_degree": 1.9954128440366972,
        "betweenness": 216.50229357798165
      },
      {
        "id": "C0751887",
        "disease": "Medullary Neoplasms",
        "nodes": 597,
        "edges": 597,
        "average_degree": 2.0,
        "betweenness": 297.00167504187607
      },
      {
        "id": "C0023453",
        "disease": "L2 Acute Lymphoblastic Leukemia",
        "nodes": 1769,
        "edges": 1769,
        "average_degree": 2.0,
        "betweenness": 883.000565291125
      },
      {
        "id": "C0347284",
        "disease": "Benign tumor of pancreas",
        "nodes": 1673,
        "edges": 1673,
        "average_degree": 2.0,
        "betweenness": 835.0005977286312
      },
      {
        "id": "C2314896",
        "disease": "Familial Atypical Mole Melanoma Syndrome",
        "nodes": 964,
        "edges": 964,
        "average_degree": 2.0,
        "betweenness": 480.50103734439836
      },
      {
        "id": "C2930745",
        "disease": "Partial Monosomy",
        "nodes": 400,
        "edges": 399,
        "average_degree": 1.995,
        "betweenness": 198.5025
      },
      {
        "id": "C1292769",
        "disease": "Precursor B-cell lymphoblastic leukemia",
        "nodes": 1552,
        "edges": 1552,
        "average_degree": 2.0,
        "betweenness": 774.5006443298969
      },
      {
        "id": "C1838547",
        "disease": "MELANOMA-PANCREATIC CANCER SYNDROME",
        "nodes": 400,
        "edges": 399,
        "average_degree": 1.995,
        "betweenness": 198.5025
      },
      {
        "id": "C0205969",
        "disease": "Thymic Carcinoma",
        "nodes": 1489,
        "edges": 1489,
        "average_degree": 2.0,
        "betweenness": 743.0006715916722
      },
      {
        "id": "C0751689",
        "disease": "Peripheral Nerve Sheath Neoplasm",
        "nodes": 436,
        "edges": 435,
        "average_degree": 1.9954128440366972,
        "betweenness": 216.50229357798165
      },
      {
        "id": "C0751569",
        "disease": "Genitourinary Cancer",
        "nodes": 1268,
        "edges": 1268,
        "average_degree": 2.0,
        "betweenness": 632.5007886435332
      },
      {
        "id": "C0023449",
        "disease": "Acute lymphocytic leukemia",
        "nodes": 819,
        "edges": 819,
        "average_degree": 2.0,
        "betweenness": 408.001221001221
      },
      {
        "id": "C0016325",
        "disease": "Fluoride Poisoning",
        "nodes": 400,
        "edges": 399,
        "average_degree": 1.995,
        "betweenness": 198.5025
      },
      {
        "id": "C0238288",
        "disease": "Muscular Dystrophy, Facioscapulohumeral",
        "nodes": 843,
        "edges": 843,
        "average_degree": 2.0,
        "betweenness": 420.0011862396204
      },
      {
        "id": "C0205824",
        "disease": "Liposarcoma, Dedifferentiated",
        "nodes": 708,
        "edges": 707,
        "average_degree": 1.997175141242938,
        "betweenness": 352.50141242937855
      },
      {
        "id": "C1836892",
        "disease": "MELANOMA, CUTANEOUS MALIGNANT, SUSCEPTIBILITY TO, 3",
        "nodes": 376,
        "edges": 375,
        "average_degree": 1.9946808510638299,
        "betweenness": 186.50265957446808
      },
      {
        "id": "C0205825",
        "disease": "Liposarcoma, Pleomorphic",
        "nodes": 421,
        "edges": 420,
        "average_degree": 1.995249406175772,
        "betweenness": 209.0023752969121
      },
      {
        "id": "C1370889",
        "disease": "Liposarcoma, well differentiated",
        "nodes": 708,
        "edges": 707,
        "average_degree": 1.997175141242938,
        "betweenness": 352.50141242937855
      },
      {
        "id": "C0023827",
        "disease": "liposarcoma",
        "nodes": 621,
        "edges": 620,
        "average_degree": 1.996779388083736,
        "betweenness": 309.00161030595814
      },
      {
        "id": "C0004403",
        "disease": "Autosome Abnormalities",
        "nodes": 490,
        "edges": 490,
        "average_degree": 2.0,
        "betweenness": 243.50204081632654
      },
      {
        "id": "C4015156",
        "disease": "MICROCEPHALY 12, PRIMARY, AUTOSOMAL RECESSIVE",
        "nodes": 287,
        "edges": 286,
        "average_degree": 1.9930313588850175,
        "betweenness": 142.0034843205575
      },
      {
        "id": "C0008625",
        "disease": "Chromosome Aberrations",
        "nodes": 490,
        "edges": 490,
        "average_degree": 2.0,
        "betweenness": 243.50204081632654
      },
      {
        "id": "C3711387",
        "disease": "Autosomal Recessive Primary Microcephaly",
        "nodes": 341,
        "edges": 340,
        "average_degree": 1.9941348973607038,
        "betweenness": 169.00293255131965
      },
      {
        "id": "C1292778",
        "disease": "Chronic myeloproliferative disorder",
        "nodes": 761,
        "edges": 761,
        "average_degree": 2.0,
        "betweenness": 379.00131406044676
      },
      {
        "id": "C0349639",
        "disease": "Juvenile Myelomonocytic Leukemia",
        "nodes": 1321,
        "edges": 1321,
        "average_degree": 2.0,
        "betweenness": 659.000757002271
      },
      {
        "id": "C0023462",
        "disease": "Acute Megakaryocytic Leukemias",
        "nodes": 594,
        "edges": 593,
        "average_degree": 1.9966329966329965,
        "betweenness": 295.5016835016835
      },
      {
        "id": "C1833275",
        "disease": "Severe Combined Immunodeficiency, Autosomal Recessive, T Cell-Negative, B Cell-Positive, NK Cell-Negative",
        "nodes": 253,
        "edges": 252,
        "average_degree": 1.992094861660079,
        "betweenness": 125.00395256916995
      },
      {
        "id": "C0242583",
        "disease": "Bare Lymphocyte Syndrome",
        "nodes": 281,
        "edges": 280,
        "average_degree": 1.99288256227758,
        "betweenness": 139.0035587188612
      },
      {
        "id": "C0025063",
        "disease": "Mediastinal Neoplasms",
        "nodes": 573,
        "edges": 572,
        "average_degree": 1.9965095986038395,
        "betweenness": 285.00174520069805
      },
      {
        "id": "C0153504",
        "disease": "Malignant tumor of mediastinum",
        "nodes": 573,
        "edges": 572,
        "average_degree": 1.9965095986038395,
        "betweenness": 285.00174520069805
      },
      {
        "id": "C1368275",
        "disease": "Pigmented Basal Cell Carcinoma",
        "nodes": 2003,
        "edges": 2003,
        "average_degree": 2.0,
        "betweenness": 1000.0004992511233
      },
      {
        "id": "C0017185",
        "disease": "Gastrointestinal Neoplasms",
        "nodes": 447,
        "edges": 447,
        "average_degree": 2.0,
        "betweenness": 222.0022371364653
      },
      {
        "id": "C0685938",
        "disease": "Malignant neoplasm of gastrointestinal tract",
        "nodes": 447,
        "edges": 447,
        "average_degree": 2.0,
        "betweenness": 222.0022371364653
      },
      {
        "id": "C4721806",
        "disease": "Carcinoma, Basal Cell",
        "nodes": 2003,
        "edges": 2003,
        "average_degree": 2.0,
        "betweenness": 1000.0004992511233
      },
      {
        "id": "C2750850",
        "disease": "GLIOMA SUSCEPTIBILITY 1",
        "nodes": 1265,
        "edges": 1265,
        "average_degree": 2.0,
        "betweenness": 631.000790513834
      },
      {
        "id": "C0013930",
        "disease": "Embolism, Tumor",
        "nodes": 362,
        "edges": 362,
        "average_degree": 2.0,
        "betweenness": 179.5027624309392
      },
      {
        "id": "C3887461",
        "disease": "Head and Neck Carcinoma",
        "nodes": 1576,
        "edges": 1576,
        "average_degree": 2.0,
        "betweenness": 786.5006345177665
      },
      {
        "id": "C0019569",
        "disease": "Hirschsprung Disease",
        "nodes": 891,
        "edges": 891,
        "average_degree": 2.0,
        "betweenness": 444.00112233445566
      },
      {
        "id": "C3661523",
        "disease": "Congenital Intestinal Aganglionosis",
        "nodes": 670,
        "edges": 670,
        "average_degree": 2.0,
        "betweenness": 333.5014925373134
      },
      {
        "id": "C0266487",
        "disease": "Etat Marbre",
        "nodes": 407,
        "edges": 406,
        "average_degree": 1.9950859950859952,
        "betweenness": 202.002457002457
      },
      {
        "id": "C0085758",
        "disease": "Aganglionosis, Colonic",
        "nodes": 670,
        "edges": 670,
        "average_degree": 2.0,
        "betweenness": 333.5014925373134
      },
      {
        "id": "C1257840",
        "disease": "Aganglionosis, Rectosigmoid Colon",
        "nodes": 670,
        "edges": 670,
        "average_degree": 2.0,
        "betweenness": 333.5014925373134
      },
      {
        "id": "C0026650",
        "disease": "Movement Disorders",
        "nodes": 510,
        "edges": 510,
        "average_degree": 2.0,
        "betweenness": 253.50196078431372
      },
      {
        "id": "C0699885",
        "disease": "Carcinoma of bladder",
        "nodes": 1411,
        "edges": 1411,
        "average_degree": 2.0,
        "betweenness": 704.0007087172219
      },
      {
        "id": "C1843478",
        "disease": "Lethal Congenital Contracture Syndrome 2",
        "nodes": 281,
        "edges": 281,
        "average_degree": 2.0,
        "betweenness": 139.0035587188612
      },
      {
        "id": "C0154017",
        "disease": "Benign neoplasm of bladder",
        "nodes": 1411,
        "edges": 1411,
        "average_degree": 2.0,
        "betweenness": 704.0007087172219
      },
      {
        "id": "C4746575",
        "disease": "ERYTHROLEUKEMIA, FAMILIAL, SUSCEPTIBILITY TO",
        "nodes": 281,
        "edges": 281,
        "average_degree": 2.0,
        "betweenness": 139.0035587188612
      },
      {
        "id": "C0699790",
        "disease": "Colon Carcinoma",
        "nodes": 1474,
        "edges": 1474,
        "average_degree": 2.0,
        "betweenness": 735.5006784260515
      },
      {
        "id": "C0154091",
        "disease": "Carcinoma in situ of bladder",
        "nodes": 1411,
        "edges": 1411,
        "average_degree": 2.0,
        "betweenness": 704.0007087172219
      },
      {
        "id": "C0496930",
        "disease": "Neoplasm of uncertain or unknown behavior of bladder",
        "nodes": 1411,
        "edges": 1411,
        "average_degree": 2.0,
        "betweenness": 704.0007087172219
      },
      {
        "id": "C3715155",
        "disease": "AMYOTROPHIC LATERAL SCLEROSIS 19",
        "nodes": 186,
        "edges": 186,
        "average_degree": 2.0,
        "betweenness": 91.50537634408602
      },
      {
        "id": "C1306067",
        "disease": "Drug-induced paranoid state",
        "nodes": 674,
        "edges": 673,
        "average_degree": 1.997032640949555,
        "betweenness": 335.5014836795252
      },
      {
        "id": "C0271650",
        "disease": "Impaired glucose tolerance",
        "nodes": 1197,
        "edges": 1197,
        "average_degree": 2.0,
        "betweenness": 597.000835421888
      },
      {
        "id": "C1842090",
        "disease": "Platelet Glycoprotein IV Deficiency",
        "nodes": 47,
        "edges": 46,
        "average_degree": 1.9574468085106382,
        "betweenness": 22.02127659574468
      },
      {
        "id": "C0079774",
        "disease": "Peripheral T-Cell Lymphoma",
        "nodes": 1253,
        "edges": 1253,
        "average_degree": 2.0,
        "betweenness": 625.000798084597
      },
      {
        "id": "C1706004",
        "disease": "Anhydrotic Ectodermal Dysplasias",
        "nodes": 410,
        "edges": 409,
        "average_degree": 1.9951219512195122,
        "betweenness": 203.50243902439024
      },
      {
        "id": "C0270612",
        "disease": "Leukoencephalopathy",
        "nodes": 530,
        "edges": 530,
        "average_degree": 2.0,
        "betweenness": 263.5018867924528
      },
      {
        "id": "C0162361",
        "disease": "Hidrotic Ectodermal Dysplasia",
        "nodes": 410,
        "edges": 409,
        "average_degree": 1.9951219512195122,
        "betweenness": 203.50243902439024
      },
      {
        "id": "C1744559",
        "disease": "Congenital ectodermal dysplasia of face",
        "nodes": 364,
        "edges": 363,
        "average_degree": 1.9945054945054945,
        "betweenness": 180.50274725274724
      },
      {
        "id": "C0238198",
        "disease": "Gastrointestinal Stromal Tumors",
        "nodes": 1511,
        "edges": 1511,
        "average_degree": 2.0,
        "betweenness": 754.0006618133687
      },
      {
        "id": "C0040435",
        "disease": "Tooth Diseases",
        "nodes": 364,
        "edges": 363,
        "average_degree": 1.9945054945054945,
        "betweenness": 180.50274725274724
      },
      {
        "id": "C0282160",
        "disease": "Aplasia Cutis Congenita",
        "nodes": 462,
        "edges": 461,
        "average_degree": 1.9956709956709957,
        "betweenness": 229.5021645021645
      },
      {
        "id": "C1858991",
        "disease": "Childhood Ataxia with Central Nervous System Hypomyelinization",
        "nodes": 540,
        "edges": 540,
        "average_degree": 2.0,
        "betweenness": 268.5018518518518
      },
      {
        "id": "C0265316",
        "disease": "Neurocutaneous Syndromes",
        "nodes": 364,
        "edges": 363,
        "average_degree": 1.9945054945054945,
        "betweenness": 180.50274725274724
      },
      {
        "id": "C0020981",
        "disease": "Angioimmunoblastic Lymphadenopathy",
        "nodes": 815,
        "edges": 814,
        "average_degree": 1.9975460122699387,
        "betweenness": 406.00122699386503
      },
      {
        "id": "C0000771",
        "disease": "Abnormalities, Drug-Induced",
        "nodes": 406,
        "edges": 405,
        "average_degree": 1.9950738916256157,
        "betweenness": 201.5024630541872
      },
      {
        "id": "C0013575",
        "disease": "Ectodermal Dysplasia",
        "nodes": 410,
        "edges": 409,
        "average_degree": 1.9951219512195122,
        "betweenness": 203.50243902439024
      },
      {
        "id": "C0162835",
        "disease": "Hypopigmentation disorder",
        "nodes": 579,
        "edges": 578,
        "average_degree": 1.996545768566494,
        "betweenness": 288.00172711571673
      },
      {
        "id": "C4310789",
        "disease": "THROMBOCYTOPENIA 6",
        "nodes": 1147,
        "edges": 1146,
        "average_degree": 1.998256320836966,
        "betweenness": 572.0008718395815
      },
      {
        "id": "C0085548",
        "disease": "Autosomal Recessive Polycystic Kidney Disease",
        "nodes": 1399,
        "edges": 1399,
        "average_degree": 2.0,
        "betweenness": 698.0007147962831
      },
      {
        "id": "C0005818",
        "disease": "Blood Platelet Disorders",
        "nodes": 1198,
        "edges": 1198,
        "average_degree": 2.0,
        "betweenness": 597.5008347245409
      },
      {
        "id": "C0005396",
        "disease": "Bile Duct Neoplasms",
        "nodes": 811,
        "edges": 811,
        "average_degree": 2.0,
        "betweenness": 404.0012330456227
      },
      {
        "id": "C4015130",
        "disease": "INFLAMMATORY SKIN AND BOWEL DISEASE, NEONATAL, 2",
        "nodes": 811,
        "edges": 811,
        "average_degree": 2.0,
        "betweenness": 404.0012330456227
      },
      {
        "id": "C0027439",
        "disease": "Nasopharyngeal Neoplasms",
        "nodes": 1634,
        "edges": 1634,
        "average_degree": 2.0,
        "betweenness": 815.500611995104
      },
      {
        "id": "C0349566",
        "disease": "Squamous cell carcinoma of tongue",
        "nodes": 811,
        "edges": 811,
        "average_degree": 2.0,
        "betweenness": 404.0012330456227
      },
      {
        "id": "C4751120",
        "disease": "Neonatal inflammatory skin and bowel disease",
        "nodes": 988,
        "edges": 988,
        "average_degree": 2.0,
        "betweenness": 492.501012145749
      },
      {
        "id": "C0740277",
        "disease": "Bile duct carcinoma",
        "nodes": 811,
        "edges": 811,
        "average_degree": 2.0,
        "betweenness": 404.0012330456227
      },
      {
        "id": "C0153942",
        "disease": "Benign neoplasm of esophagus",
        "nodes": 935,
        "edges": 935,
        "average_degree": 2.0,
        "betweenness": 466.0010695187166
      },
      {
        "id": "C0085762",
        "disease": "Alcohol abuse",
        "nodes": 1857,
        "edges": 1857,
        "average_degree": 2.0,
        "betweenness": 927.0005385029617
      },
      {
        "id": "C0206726",
        "disease": "gliosarcoma",
        "nodes": 1801,
        "edges": 1801,
        "average_degree": 2.0,
        "betweenness": 899.000555247085
      },
      {
        "id": "C0007103",
        "disease": "Malignant neoplasm of endometrium",
        "nodes": 1591,
        "edges": 1591,
        "average_degree": 2.0,
        "betweenness": 794.0006285355123
      },
      {
        "id": "C0154059",
        "disease": "Carcinoma in situ of esophagus",
        "nodes": 935,
        "edges": 935,
        "average_degree": 2.0,
        "betweenness": 466.0010695187166
      },
      {
        "id": "C0238301",
        "disease": "Cancer of Nasopharynx",
        "nodes": 1161,
        "edges": 1161,
        "average_degree": 2.0,
        "betweenness": 579.0008613264428
      },
      {
        "id": "C0346191",
        "disease": "Carcinoma in situ of endometrium",
        "nodes": 1591,
        "edges": 1591,
        "average_degree": 2.0,
        "betweenness": 794.0006285355123
      },
      {
        "id": "C0152018",
        "disease": "Esophageal carcinoma",
        "nodes": 935,
        "edges": 935,
        "average_degree": 2.0,
        "betweenness": 466.0010695187166
      },
      {
        "id": "C0279607",
        "disease": "Adult Hepatocellular Carcinoma",
        "nodes": 1702,
        "edges": 1702,
        "average_degree": 2.0,
        "betweenness": 849.5005875440658
      },
      {
        "id": "C0008925",
        "disease": "Cleft Palate",
        "nodes": 1936,
        "edges": 1936,
        "average_degree": 2.0,
        "betweenness": 966.5005165289256
      },
      {
        "id": "C4510731",
        "disease": "Familial primary hypomagnesemia with normocalciuria and normocalcemia",
        "nodes": 238,
        "edges": 237,
        "average_degree": 1.9915966386554622,
        "betweenness": 117.50420168067227
      },
      {
        "id": "C2673648",
        "disease": "Hypomagnesemia 4, Renal",
        "nodes": 238,
        "edges": 237,
        "average_degree": 1.9915966386554622,
        "betweenness": 117.50420168067227
      },
      {
        "id": "C1837218",
        "disease": "Cleft palate, isolated",
        "nodes": 1766,
        "edges": 1766,
        "average_degree": 2.0,
        "betweenness": 881.5005662514156
      },
      {
        "id": "C0280785",
        "disease": "Diffuse Astrocytoma",
        "nodes": 1813,
        "edges": 1813,
        "average_degree": 2.0,
        "betweenness": 905.0005515719802
      },
      {
        "id": "C0750936",
        "disease": "Intracranial Astrocytoma",
        "nodes": 1813,
        "edges": 1813,
        "average_degree": 2.0,
        "betweenness": 905.0005515719802
      },
      {
        "id": "C1704230",
        "disease": "Grade I Astrocytoma",
        "nodes": 1813,
        "edges": 1813,
        "average_degree": 2.0,
        "betweenness": 905.0005515719802
      },
      {
        "id": "C0280783",
        "disease": "Juvenile Pilocytic Astrocytoma",
        "nodes": 1813,
        "edges": 1813,
        "average_degree": 2.0,
        "betweenness": 905.0005515719802
      },
      {
        "id": "C1336839",
        "disease": "Type 1 Papillary Renal Cell Carcinoma",
        "nodes": 344,
        "edges": 344,
        "average_degree": 2.0,
        "betweenness": 170.50290697674419
      },
      {
        "id": "C0547065",
        "disease": "Mixed oligoastrocytoma",
        "nodes": 1813,
        "edges": 1813,
        "average_degree": 2.0,
        "betweenness": 905.0005515719802
      },
      {
        "id": "C0750935",
        "disease": "Cerebral Astrocytoma",
        "nodes": 1813,
        "edges": 1813,
        "average_degree": 2.0,
        "betweenness": 905.0005515719802
      },
      {
        "id": "C0338070",
        "disease": "Childhood Cerebral Astrocytoma",
        "nodes": 1813,
        "edges": 1813,
        "average_degree": 2.0,
        "betweenness": 905.0005515719802
      },
      {
        "id": "C0004114",
        "disease": "Astrocytoma",
        "nodes": 1813,
        "edges": 1813,
        "average_degree": 2.0,
        "betweenness": 905.0005515719802
      },
      {
        "id": "C0879257",
        "disease": "Hereditary Papillary Renal Carcinoma",
        "nodes": 344,
        "edges": 344,
        "average_degree": 2.0,
        "betweenness": 170.50290697674419
      },
      {
        "id": "C3711374",
        "disease": "Nonsyndromic Deafness",
        "nodes": 803,
        "edges": 803,
        "average_degree": 2.0,
        "betweenness": 400.00124533001247
      },
      {
        "id": "C4084709",
        "disease": "DEAFNESS, AUTOSOMAL RECESSIVE 97",
        "nodes": 344,
        "edges": 344,
        "average_degree": 2.0,
        "betweenness": 170.50290697674419
      },
      {
        "id": "C4085248",
        "disease": "OSTEOFIBROUS DYSPLASIA, SUSCEPTIBILITY TO",
        "nodes": 344,
        "edges": 344,
        "average_degree": 2.0,
        "betweenness": 170.50290697674419
      },
      {
        "id": "C0334581",
        "disease": "Gemistocytic astrocytoma",
        "nodes": 1813,
        "edges": 1813,
        "average_degree": 2.0,
        "betweenness": 905.0005515719802
      },
      {
        "id": "C0205768",
        "disease": "Subependymal Giant Cell Astrocytoma",
        "nodes": 1813,
        "edges": 1813,
        "average_degree": 2.0,
        "betweenness": 905.0005515719802
      },
      {
        "id": "C2931899",
        "disease": "Papillary renal cell carcinoma, familial",
        "nodes": 344,
        "edges": 344,
        "average_degree": 2.0,
        "betweenness": 170.50290697674419
      },
      {
        "id": "C1709353",
        "disease": "Osteofibrous Dysplasia",
        "nodes": 344,
        "edges": 344,
        "average_degree": 2.0,
        "betweenness": 170.50290697674419
      },
      {
        "id": "C1336078",
        "disease": "Papillary renal cell carcinoma, sporadic",
        "nodes": 344,
        "edges": 344,
        "average_degree": 2.0,
        "betweenness": 170.50290697674419
      },
      {
        "id": "C0334579",
        "disease": "Anaplastic astrocytoma",
        "nodes": 1813,
        "edges": 1813,
        "average_degree": 2.0,
        "betweenness": 905.0005515719802
      },
      {
        "id": "C0279606",
        "disease": "Childhood Hepatocellular Carcinoma",
        "nodes": 1027,
        "edges": 1027,
        "average_degree": 2.0,
        "betweenness": 512.0009737098345
      },
      {
        "id": "C0334582",
        "disease": "Fibrillary Astrocytoma",
        "nodes": 1813,
        "edges": 1813,
        "average_degree": 2.0,
        "betweenness": 905.0005515719802
      },
      {
        "id": "C1836723",
        "disease": "Tibia, Bowing of, with Pseudarthrosis and Pectus Excavatum",
        "nodes": 344,
        "edges": 344,
        "average_degree": 2.0,
        "betweenness": 170.50290697674419
      },
      {
        "id": "C0334580",
        "disease": "Protoplasmic astrocytoma",
        "nodes": 1813,
        "edges": 1813,
        "average_degree": 2.0,
        "betweenness": 905.0005515719802
      },
      {
        "id": "C0334583",
        "disease": "Pilocytic Astrocytoma",
        "nodes": 1813,
        "edges": 1813,
        "average_degree": 2.0,
        "betweenness": 905.0005515719802
      },
      {
        "id": "C0037199",
        "disease": "Sinusitis",
        "nodes": 719,
        "edges": 719,
        "average_degree": 2.0,
        "betweenness": 358.00139082058416
      },
      {
        "id": "C0018923",
        "disease": "Hemangiosarcoma",
        "nodes": 2206,
        "edges": 2206,
        "average_degree": 2.0,
        "betweenness": 1101.500453309157
      },
      {
        "id": "C0003129",
        "disease": "Anoxemia",
        "nodes": 826,
        "edges": 825,
        "average_degree": 1.9975786924939467,
        "betweenness": 411.50121065375305
      },
      {
        "id": "C0008311",
        "disease": "Cholangitis",
        "nodes": 694,
        "edges": 694,
        "average_degree": 2.0,
        "betweenness": 345.5014409221902
      },
      {
        "id": "C0242184",
        "disease": "Hypoxia",
        "nodes": 826,
        "edges": 825,
        "average_degree": 1.9975786924939467,
        "betweenness": 411.50121065375305
      },
      {
        "id": "C0003130",
        "disease": "Anoxia",
        "nodes": 826,
        "edges": 825,
        "average_degree": 1.9975786924939467,
        "betweenness": 411.50121065375305
      },
      {
        "id": "C0700292",
        "disease": "Hypoxemia",
        "nodes": 826,
        "edges": 825,
        "average_degree": 1.9975786924939467,
        "betweenness": 411.50121065375305
      },
      {
        "id": "C0008372",
        "disease": "Intrahepatic Cholestasis",
        "nodes": 487,
        "edges": 486,
        "average_degree": 1.995893223819302,
        "betweenness": 242.00205338809036
      },
      {
        "id": "C0022116",
        "disease": "Ischemia",
        "nodes": 1734,
        "edges": 1734,
        "average_degree": 2.0,
        "betweenness": 865.5005767012688
      },
      {
        "id": "C1854275",
        "disease": "DEAFNESS, AUTOSOMAL RECESSIVE 26",
        "nodes": 324,
        "edges": 323,
        "average_degree": 1.9938271604938271,
        "betweenness": 160.5030864197531
      },
      {
        "id": "C1970879",
        "disease": "ATYPICAL MYCOBACTERIOSIS, FAMILIAL, X-LINKED 1 (disorder)",
        "nodes": 702,
        "edges": 701,
        "average_degree": 1.997150997150997,
        "betweenness": 349.5014245014245
      },
      {
        "id": "C1845117",
        "disease": "Immunodeficiency without anhidrotic ectodermal dysplasia",
        "nodes": 702,
        "edges": 701,
        "average_degree": 1.997150997150997,
        "betweenness": 349.5014245014245
      },
      {
        "id": "C3280501",
        "disease": "INFLAMMATORY SKIN AND BOWEL DISEASE, NEONATAL, 1",
        "nodes": 618,
        "edges": 617,
        "average_degree": 1.9967637540453074,
        "betweenness": 307.50161812297733
      },
      {
        "id": "C3860213",
        "disease": "Autoinflammatory disorder",
        "nodes": 810,
        "edges": 809,
        "average_degree": 1.997530864197531,
        "betweenness": 403.50123456790124
      },
      {
        "id": "C0005758",
        "disease": "Bulla",
        "nodes": 618,
        "edges": 617,
        "average_degree": 1.9967637540453074,
        "betweenness": 307.50161812297733
      },
      {
        "id": "C1862932",
        "disease": "ANEURYSM, INTRACRANIAL BERRY, 1 (disorder)",
        "nodes": 499,
        "edges": 499,
        "average_degree": 2.0,
        "betweenness": 248.00200400801603
      },
      {
        "id": "C4707243",
        "disease": "Familial thoracic aortic aneurysm and aortic dissection",
        "nodes": 1438,
        "edges": 1438,
        "average_degree": 2.0,
        "betweenness": 717.5006954102921
      },
      {
        "id": "C0152021",
        "disease": "Congenital heart disease",
        "nodes": 477,
        "edges": 477,
        "average_degree": 2.0,
        "betweenness": 237.0020964360587
      },
      {
        "id": "C0265287",
        "disease": "Acromicric Dysplasia",
        "nodes": 1087,
        "edges": 1087,
        "average_degree": 2.0,
        "betweenness": 542.0009199632015
      },
      {
        "id": "C2697932",
        "disease": "Loeys-Dietz Syndrome",
        "nodes": 981,
        "edges": 981,
        "average_degree": 2.0,
        "betweenness": 489.00101936799183
      },
      {
        "id": "C3489726",
        "disease": "Geleophysic dysplasia",
        "nodes": 1087,
        "edges": 1087,
        "average_degree": 2.0,
        "betweenness": 542.0009199632015
      },
      {
        "id": "C4277533",
        "disease": "Dissection, Blood Vessel",
        "nodes": 1036,
        "edges": 1036,
        "average_degree": 2.0,
        "betweenness": 516.5009652509652
      },
      {
        "id": "C3151087",
        "disease": "LOEYS-DIETZ SYNDROME 3",
        "nodes": 726,
        "edges": 726,
        "average_degree": 2.0,
        "betweenness": 361.5013774104683
      },
      {
        "id": "C0340643",
        "disease": "Dissection of aorta",
        "nodes": 1036,
        "edges": 1036,
        "average_degree": 2.0,
        "betweenness": 516.5009652509652
      },
      {
        "id": "C0029410",
        "disease": "Osteoarthritis of hip",
        "nodes": 1156,
        "edges": 1156,
        "average_degree": 2.0,
        "betweenness": 576.5008650519031
      },
      {
        "id": "C0041956",
        "disease": "Ureteral obstruction",
        "nodes": 1830,
        "edges": 1830,
        "average_degree": 2.0,
        "betweenness": 913.5005464480874
      },
      {
        "id": "C0023267",
        "disease": "Fibroid Tumor",
        "nodes": 959,
        "edges": 959,
        "average_degree": 2.0,
        "betweenness": 478.0010427528676
      },
      {
        "id": "C0002949",
        "disease": "Aneurysm, Dissecting",
        "nodes": 1036,
        "edges": 1036,
        "average_degree": 2.0,
        "betweenness": 516.5009652509652
      },
      {
        "id": "C1836635",
        "disease": "Loeys-Dietz Aortic Aneurysm Syndrome",
        "nodes": 938,
        "edges": 938,
        "average_degree": 2.0,
        "betweenness": 467.501066098081
      },
      {
        "id": "C4551955",
        "disease": "Loeys-Dietz Syndrome, Type 1a",
        "nodes": 938,
        "edges": 938,
        "average_degree": 2.0,
        "betweenness": 467.501066098081
      },
      {
        "id": "C0003486",
        "disease": "Aortic Aneurysm",
        "nodes": 1237,
        "edges": 1237,
        "average_degree": 2.0,
        "betweenness": 617.0008084074374
      },
      {
        "id": "C0042133",
        "disease": "Uterine Fibroids",
        "nodes": 959,
        "edges": 959,
        "average_degree": 2.0,
        "betweenness": 478.0010427528676
      },
      {
        "id": "C0086457",
        "disease": "Industrial Dermatosis",
        "nodes": 331,
        "edges": 331,
        "average_degree": 2.0,
        "betweenness": 164.00302114803625
      },
      {
        "id": "C0020305",
        "disease": "Hydrops Fetalis",
        "nodes": 392,
        "edges": 391,
        "average_degree": 1.9948979591836735,
        "betweenness": 194.50255102040816
      },
      {
        "id": "C0342288",
        "disease": "Insulin-dependent diabetes mellitus secretory diarrhea syndrome",
        "nodes": 62,
        "edges": 61,
        "average_degree": 1.967741935483871,
        "betweenness": 29.516129032258064
      },
      {
        "id": "C0028796",
        "disease": "Dermatitis, Occupational",
        "nodes": 331,
        "edges": 331,
        "average_degree": 2.0,
        "betweenness": 164.00302114803625
      },
      {
        "id": "C0700438",
        "disease": "Sick Headaches",
        "nodes": 751,
        "edges": 751,
        "average_degree": 2.0,
        "betweenness": 374.00133155792275
      },
      {
        "id": "C2674574",
        "disease": "Aortic aneurysm, familial thoracic 3",
        "nodes": 356,
        "edges": 356,
        "average_degree": 2.0,
        "betweenness": 176.50280898876406
      },
      {
        "id": "C0338489",
        "disease": "Status Migrainosus",
        "nodes": 751,
        "edges": 751,
        "average_degree": 2.0,
        "betweenness": 374.00133155792275
      },
      {
        "id": "C0270858",
        "disease": "Abdominal Migraine",
        "nodes": 751,
        "edges": 751,
        "average_degree": 2.0,
        "betweenness": 374.00133155792275
      },
      {
        "id": "C1721098",
        "disease": "Replication Error Phenotype",
        "nodes": 907,
        "edges": 907,
        "average_degree": 2.0,
        "betweenness": 452.0011025358324
      },
      {
        "id": "C0920269",
        "disease": "Microsatellite Instability",
        "nodes": 907,
        "edges": 907,
        "average_degree": 2.0,
        "betweenness": 452.0011025358324
      },
      {
        "id": "C4721845",
        "disease": "Marfan Syndrome, Type I",
        "nodes": 1038,
        "edges": 1038,
        "average_degree": 2.0,
        "betweenness": 517.5009633911368
      },
      {
        "id": "C0340630",
        "disease": "Aortic Aneurysm, Thoracoabdominal",
        "nodes": 1087,
        "edges": 1087,
        "average_degree": 2.0,
        "betweenness": 542.0009199632015
      },
      {
        "id": "C0019295",
        "disease": "Inguinal Hernia, Direct",
        "nodes": 356,
        "edges": 356,
        "average_degree": 2.0,
        "betweenness": 176.50280898876406
      },
      {
        "id": "C0521664",
        "disease": "Acute Confusional Migraine",
        "nodes": 751,
        "edges": 751,
        "average_degree": 2.0,
        "betweenness": 374.00133155792275
      },
      {
        "id": "C2931058",
        "disease": "Marfan Syndrome type 2",
        "nodes": 356,
        "edges": 356,
        "average_degree": 2.0,
        "betweenness": 176.50280898876406
      },
      {
        "id": "C0162872",
        "disease": "Aortic Aneurysm, Thoracic",
        "nodes": 1087,
        "edges": 1087,
        "average_degree": 2.0,
        "betweenness": 542.0009199632015
      },
      {
        "id": "C1860896",
        "disease": "COLORECTAL CANCER, HEREDITARY NONPOLYPOSIS, TYPE 6",
        "nodes": 356,
        "edges": 356,
        "average_degree": 2.0,
        "betweenness": 176.50280898876406
      },
      {
        "id": "C0015393",
        "disease": "Eye Abnormalities",
        "nodes": 893,
        "edges": 893,
        "average_degree": 2.0,
        "betweenness": 445.00111982082865
      },
      {
        "id": "C4552100",
        "disease": "Lynch Syndrome",
        "nodes": 677,
        "edges": 677,
        "average_degree": 2.0,
        "betweenness": 337.0014771048744
      },
      {
        "id": "C0019296",
        "disease": "Inguinal Hernia, Indirect",
        "nodes": 356,
        "edges": 356,
        "average_degree": 2.0,
        "betweenness": 176.50280898876406
      },
      {
        "id": "C0015672",
        "disease": "Fatigue",
        "nodes": 663,
        "edges": 663,
        "average_degree": 2.0,
        "betweenness": 330.00150829562597
      },
      {
        "id": "C0019294",
        "disease": "Hernia, Inguinal",
        "nodes": 356,
        "edges": 356,
        "average_degree": 2.0,
        "betweenness": 176.50280898876406
      },
      {
        "id": "C0024796",
        "disease": "Marfan Syndrome",
        "nodes": 1038,
        "edges": 1038,
        "average_degree": 2.0,
        "betweenness": 517.5009633911368
      },
      {
        "id": "C0149931",
        "disease": "Migraine Disorders",
        "nodes": 852,
        "edges": 852,
        "average_degree": 2.0,
        "betweenness": 424.5011737089202
      },
      {
        "id": "C0018984",
        "disease": "Hemicrania migraine",
        "nodes": 751,
        "edges": 751,
        "average_degree": 2.0,
        "betweenness": 374.00133155792275
      },
      {
        "id": "C3179349",
        "disease": "Gastrointestinal Stromal Sarcoma",
        "nodes": 1326,
        "edges": 1326,
        "average_degree": 2.0,
        "betweenness": 661.5007541478129
      },
      {
        "id": "C0007852",
        "disease": "Cervical Migraine Syndrome",
        "nodes": 751,
        "edges": 751,
        "average_degree": 2.0,
        "betweenness": 374.00133155792275
      },
      {
        "id": "C0520557",
        "disease": "Arteriovenous malformation of liver",
        "nodes": 100,
        "edges": 99,
        "average_degree": 1.98,
        "betweenness": 48.51
      },
      {
        "id": "C0155675",
        "disease": "Pulmonary Arteriovenous Fistulas",
        "nodes": 100,
        "edges": 99,
        "average_degree": 1.98,
        "betweenness": 48.51
      },
      {
        "id": "C1701939",
        "disease": "Familial pulmonary arterial hypertension",
        "nodes": 370,
        "edges": 370,
        "average_degree": 2.0,
        "betweenness": 183.5027027027027
      },
      {
        "id": "C3852953",
        "disease": "Pulmonary Arterial Remodeling",
        "nodes": 433,
        "edges": 432,
        "average_degree": 1.9953810623556583,
        "betweenness": 215.00230946882218
      },
      {
        "id": "C1458140",
        "disease": "Bleeding tendency",
        "nodes": 824,
        "edges": 824,
        "average_degree": 2.0,
        "betweenness": 410.501213592233
      },
      {
        "id": "C3203102",
        "disease": "Idiopathic pulmonary arterial hypertension",
        "nodes": 899,
        "edges": 899,
        "average_degree": 2.0,
        "betweenness": 448.0011123470523
      },
      {
        "id": "C0039445",
        "disease": "Hereditary hemorrhagic telangiectasia",
        "nodes": 490,
        "edges": 490,
        "average_degree": 2.0,
        "betweenness": 243.50204081632654
      },
      {
        "id": "C1857690",
        "disease": "Pulmonary arteriovenous malformation",
        "nodes": 100,
        "edges": 99,
        "average_degree": 1.98,
        "betweenness": 48.51
      },
      {
        "id": "C0241790",
        "disease": "Congenital pulmonary arteriovenous malformation",
        "nodes": 100,
        "edges": 99,
        "average_degree": 1.98,
        "betweenness": 48.51
      },
      {
        "id": "C1838163",
        "disease": "OSLER-RENDU-WEBER SYNDROME 2",
        "nodes": 100,
        "edges": 99,
        "average_degree": 1.98,
        "betweenness": 48.51
      },
      {
        "id": "C2973725",
        "disease": "Pulmonary arterial hypertension",
        "nodes": 758,
        "edges": 758,
        "average_degree": 2.0,
        "betweenness": 377.5013192612137
      },
      {
        "id": "C0039446",
        "disease": "Telangiectasis",
        "nodes": 100,
        "edges": 99,
        "average_degree": 1.98,
        "betweenness": 48.51
      },
      {
        "id": "C1832529",
        "disease": "HEREDITARY HEMORRHAGIC TELANGIECTASIA-RELATED PULMONARY ARTERIAL HYPERTENSION",
        "nodes": 100,
        "edges": 99,
        "average_degree": 1.98,
        "betweenness": 48.51
      },
      {
        "id": "C0014591",
        "disease": "Epistaxis",
        "nodes": 100,
        "edges": 99,
        "average_degree": 1.98,
        "betweenness": 48.51
      },
      {
        "id": "C1150929",
        "disease": "2-oxo-hept-3-ene-1,7-dioate hydratase activity",
        "nodes": 793,
        "edges": 793,
        "average_degree": 2.0,
        "betweenness": 395.0012610340479
      },
      {
        "id": "C3850148",
        "disease": "Vascular Remodeling",
        "nodes": 433,
        "edges": 432,
        "average_degree": 1.9953810623556583,
        "betweenness": 215.00230946882218
      },
      {
        "id": "C0340543",
        "disease": "Familial primary pulmonary hypertension",
        "nodes": 845,
        "edges": 845,
        "average_degree": 2.0,
        "betweenness": 421.00118343195265
      },
      {
        "id": "C4551861",
        "disease": "Telangiectasia, Hereditary Hemorrhagic, Type 1",
        "nodes": 129,
        "edges": 129,
        "average_degree": 2.0,
        "betweenness": 63.007751937984494
      },
      {
        "id": "C0005779",
        "disease": "Blood Coagulation Disorders",
        "nodes": 1098,
        "edges": 1098,
        "average_degree": 2.0,
        "betweenness": 547.5009107468123
      },
      {
        "id": "C0345982",
        "disease": "Multiple self-healing epithelioma of Ferguson-Smith",
        "nodes": 531,
        "edges": 531,
        "average_degree": 2.0,
        "betweenness": 264.0018832391714
      },
      {
        "id": "C0546476",
        "disease": "Multiple self-healing squamous epithelioma",
        "nodes": 531,
        "edges": 531,
        "average_degree": 2.0,
        "betweenness": 264.0018832391714
      },
      {
        "id": "C4083047",
        "disease": "MULTIPLE SELF-HEALING SQUAMOUS EPITHELIOMA, SUSCEPTIBILITY TO",
        "nodes": 531,
        "edges": 531,
        "average_degree": 2.0,
        "betweenness": 264.0018832391714
      },
      {
        "id": "C0751068",
        "disease": "Deafness, Acquired",
        "nodes": 693,
        "edges": 693,
        "average_degree": 2.0,
        "betweenness": 345.001443001443
      },
      {
        "id": "C4082305",
        "disease": "Deaf Mutism",
        "nodes": 693,
        "edges": 693,
        "average_degree": 2.0,
        "betweenness": 345.001443001443
      },
      {
        "id": "C0796081",
        "disease": "Myhre syndrome",
        "nodes": 430,
        "edges": 430,
        "average_degree": 2.0,
        "betweenness": 213.50232558139535
      },
      {
        "id": "C0345893",
        "disease": "Juvenile polyposis syndrome",
        "nodes": 957,
        "edges": 957,
        "average_degree": 2.0,
        "betweenness": 477.0010449320794
      },
      {
        "id": "C1832942",
        "disease": "JUVENILE POLYPOSIS/HEREDITARY HEMORRHAGIC TELANGIECTASIA SYNDROME (disorder)",
        "nodes": 430,
        "edges": 430,
        "average_degree": 2.0,
        "betweenness": 213.50232558139535
      },
      {
        "id": "C3714239",
        "disease": "Bmpr1a-Related Juvenile Polyposis",
        "nodes": 467,
        "edges": 467,
        "average_degree": 2.0,
        "betweenness": 232.00214132762312
      },
      {
        "id": "C3665473",
        "disease": "Bilateral Deafness",
        "nodes": 693,
        "edges": 693,
        "average_degree": 2.0,
        "betweenness": 345.001443001443
      },
      {
        "id": "C0023897",
        "disease": "Liver Diseases, Parasitic",
        "nodes": 1483,
        "edges": 1483,
        "average_degree": 2.0,
        "betweenness": 740.0006743088335
      },
      {
        "id": "C0086395",
        "disease": "Hearing Loss, Extreme",
        "nodes": 693,
        "edges": 693,
        "average_degree": 2.0,
        "betweenness": 345.001443001443
      },
      {
        "id": "C1868081",
        "disease": "Juvenile Polyposis Coli",
        "nodes": 481,
        "edges": 481,
        "average_degree": 2.0,
        "betweenness": 239.002079002079
      },
      {
        "id": "C0152171",
        "disease": "Idiopathic pulmonary hypertension",
        "nodes": 658,
        "edges": 658,
        "average_degree": 2.0,
        "betweenness": 327.5015197568389
      },
      {
        "id": "C0221357",
        "disease": "Brachydactyly",
        "nodes": 535,
        "edges": 535,
        "average_degree": 2.0,
        "betweenness": 266.0018691588785
      },
      {
        "id": "C0011053",
        "disease": "Deafness",
        "nodes": 693,
        "edges": 693,
        "average_degree": 2.0,
        "betweenness": 345.001443001443
      },
      {
        "id": "C3714240",
        "disease": "Smad4-Related Juvenile Polyposis",
        "nodes": 467,
        "edges": 467,
        "average_degree": 2.0,
        "betweenness": 232.00214132762312
      },
      {
        "id": "C0581883",
        "disease": "Complete Hearing Loss",
        "nodes": 693,
        "edges": 693,
        "average_degree": 2.0,
        "betweenness": 345.001443001443
      },
      {
        "id": "C0345832",
        "disease": "Neoplasm of small intestine",
        "nodes": 430,
        "edges": 430,
        "average_degree": 2.0,
        "betweenness": 213.50232558139535
      },
      {
        "id": "C0011052",
        "disease": "Prelingual Deafness",
        "nodes": 693,
        "edges": 693,
        "average_degree": 2.0,
        "betweenness": 345.001443001443
      },
      {
        "id": "C1832940",
        "disease": "JUVENILE POLYPOSIS OF STOMACH",
        "nodes": 481,
        "edges": 481,
        "average_degree": 2.0,
        "betweenness": 239.002079002079
      },
      {
        "id": "C2931434",
        "disease": "Paraquat lung",
        "nodes": 595,
        "edges": 594,
        "average_degree": 1.9966386554621849,
        "betweenness": 296.0016806722689
      },
      {
        "id": "C0003504",
        "disease": "Aortic Valve Insufficiency",
        "nodes": 1138,
        "edges": 1138,
        "average_degree": 2.0,
        "betweenness": 567.5008787346221
      },
      {
        "id": "C3888104",
        "disease": "Glomerulopathy with fibronectin deposits",
        "nodes": 363,
        "edges": 363,
        "average_degree": 2.0,
        "betweenness": 180.00275482093664
      },
      {
        "id": "C0432221",
        "disease": "Spondylometaphyseal dysplasia, 'corner fracture' type",
        "nodes": 437,
        "edges": 437,
        "average_degree": 2.0,
        "betweenness": 217.00228832951944
      },
      {
        "id": "C0149721",
        "disease": "Left Ventricular Hypertrophy",
        "nodes": 1636,
        "edges": 1636,
        "average_degree": 2.0,
        "betweenness": 816.5006112469438
      },
      {
        "id": "C0086432",
        "disease": "Hyalinosis, Segmental Glomerular",
        "nodes": 1313,
        "edges": 1313,
        "average_degree": 2.0,
        "betweenness": 655.000761614623
      },
      {
        "id": "C1866075",
        "disease": "GLOMERULOPATHY WITH FIBRONECTIN DEPOSITS 2 (disorder)",
        "nodes": 363,
        "edges": 363,
        "average_degree": 2.0,
        "betweenness": 180.00275482093664
      },
      {
        "id": "C0751733",
        "disease": "Degenerative Diseases, Spinal Cord",
        "nodes": 1386,
        "edges": 1386,
        "average_degree": 2.0,
        "betweenness": 691.5007215007215
      },
      {
        "id": "C0029456",
        "disease": "Osteoporosis",
        "nodes": 1634,
        "edges": 1634,
        "average_degree": 2.0,
        "betweenness": 815.500611995104
      },
      {
        "id": "C0239981",
        "disease": "Hypoalbuminemia",
        "nodes": 937,
        "edges": 936,
        "average_degree": 1.9978655282817503,
        "betweenness": 467.0010672358591
      },
      {
        "id": "C1858558",
        "disease": "Rheumatoid Arthritis, Systemic Juvenile",
        "nodes": 912,
        "edges": 911,
        "average_degree": 1.9978070175438596,
        "betweenness": 454.50109649122805
      },
      {
        "id": "C0751187",
        "disease": "Periorbital Headache",
        "nodes": 981,
        "edges": 980,
        "average_degree": 1.9979612640163098,
        "betweenness": 489.00101936799183
      },
      {
        "id": "C0751186",
        "disease": "Orthostatic Headache",
        "nodes": 981,
        "edges": 980,
        "average_degree": 1.9979612640163098,
        "betweenness": 489.00101936799183
      },
      {
        "id": "C0022876",
        "disease": "Premature Obstetric Labor",
        "nodes": 990,
        "edges": 990,
        "average_degree": 2.0,
        "betweenness": 493.5010101010101
      },
      {
        "id": "C0751190",
        "disease": "Sharp Headache",
        "nodes": 981,
        "edges": 980,
        "average_degree": 1.9979612640163098,
        "betweenness": 489.00101936799183
      },
      {
        "id": "C0524851",
        "disease": "Neurodegenerative Disorders",
        "nodes": 1386,
        "edges": 1386,
        "average_degree": 2.0,
        "betweenness": 691.5007215007215
      },
      {
        "id": "C0007772",
        "disease": "Intracranial Arteriovenous Malformation",
        "nodes": 1041,
        "edges": 1040,
        "average_degree": 1.9980787704130643,
        "betweenness": 519.0009606147935
      },
      {
        "id": "C1384600",
        "disease": "Systemic onset juvenile chronic arthritis",
        "nodes": 912,
        "edges": 911,
        "average_degree": 1.9978070175438596,
        "betweenness": 454.50109649122805
      },
      {
        "id": "C0877781",
        "disease": "Hemicrania",
        "nodes": 981,
        "edges": 980,
        "average_degree": 1.9979612640163098,
        "betweenness": 489.00101936799183
      },
      {
        "id": "C0018681",
        "disease": "Headache",
        "nodes": 981,
        "edges": 980,
        "average_degree": 1.9979612640163098,
        "betweenness": 489.00101936799183
      },
      {
        "id": "C0751192",
        "disease": "Vertex Headache",
        "nodes": 981,
        "edges": 980,
        "average_degree": 1.9979612640163098,
        "betweenness": 489.00101936799183
      },
      {
        "id": "C0474366",
        "disease": "Generalized Headache",
        "nodes": 981,
        "edges": 980,
        "average_degree": 1.9979612640163098,
        "betweenness": 489.00101936799183
      },
      {
        "id": "C0751189",
        "disease": "Retro-Ocular Headache",
        "nodes": 981,
        "edges": 980,
        "average_degree": 1.9979612640163098,
        "betweenness": 489.00101936799183
      },
      {
        "id": "C0025290",
        "disease": "Aseptic Meningitis",
        "nodes": 909,
        "edges": 908,
        "average_degree": 1.9977997799779978,
        "betweenness": 453.001100110011
      },
      {
        "id": "C0423618",
        "disease": "Throbbing Headache",
        "nodes": 981,
        "edges": 980,
        "average_degree": 1.9979612640163098,
        "betweenness": 489.00101936799183
      },
      {
        "id": "C0036220",
        "disease": "Kaposi Sarcoma",
        "nodes": 909,
        "edges": 908,
        "average_degree": 1.9977997799779978,
        "betweenness": 453.001100110011
      },
      {
        "id": "C0028838",
        "disease": "Ocular Headache",
        "nodes": 981,
        "edges": 980,
        "average_degree": 1.9979612640163098,
        "betweenness": 489.00101936799183
      },
      {
        "id": "C0423623",
        "disease": "Bilateral Headache",
        "nodes": 981,
        "edges": 980,
        "average_degree": 1.9979612640163098,
        "betweenness": 489.00101936799183
      },
      {
        "id": "C0917804",
        "disease": "Arteriovenous Malformations, Cerebral",
        "nodes": 1041,
        "edges": 1040,
        "average_degree": 1.9980787704130643,
        "betweenness": 519.0009606147935
      },
      {
        "id": "C0270715",
        "disease": "Degenerative Diseases, Central Nervous System",
        "nodes": 1386,
        "edges": 1386,
        "average_degree": 2.0,
        "betweenness": 691.5007215007215
      },
      {
        "id": "C0017531",
        "disease": "Angiolymphoid hyperplasia",
        "nodes": 909,
        "edges": 908,
        "average_degree": 1.9977997799779978,
        "betweenness": 453.001100110011
      },
      {
        "id": "C0029459",
        "disease": "Osteoporosis, Senile",
        "nodes": 1614,
        "edges": 1614,
        "average_degree": 2.0,
        "betweenness": 805.5006195786865
      },
      {
        "id": "C0001787",
        "disease": "Osteoporosis, Age-Related",
        "nodes": 1614,
        "edges": 1614,
        "average_degree": 2.0,
        "betweenness": 805.5006195786865
      },
      {
        "id": "C0751008",
        "disease": "Intracranial Arteriovenous Malformation, Ruptured",
        "nodes": 1041,
        "edges": 1040,
        "average_degree": 1.9980787704130643,
        "betweenness": 519.0009606147935
      },
      {
        "id": "C0020503",
        "disease": "Hyperparathyroidism, Secondary",
        "nodes": 916,
        "edges": 915,
        "average_degree": 1.997816593886463,
        "betweenness": 456.5010917030568
      },
      {
        "id": "C0751406",
        "disease": "Post-Traumatic Osteoporosis",
        "nodes": 1614,
        "edges": 1614,
        "average_degree": 2.0,
        "betweenness": 805.5006195786865
      },
      {
        "id": "C3279690",
        "disease": "MOYAMOYA DISEASE 5",
        "nodes": 318,
        "edges": 317,
        "average_degree": 1.9937106918238994,
        "betweenness": 157.50314465408806
      },
      {
        "id": "C0026654",
        "disease": "Moyamoya Disease",
        "nodes": 616,
        "edges": 616,
        "average_degree": 2.0,
        "betweenness": 306.5016233766234
      },
      {
        "id": "C2673186",
        "disease": "Aortic Aneurysm, Familial Thoracic 6",
        "nodes": 318,
        "edges": 317,
        "average_degree": 1.9937106918238994,
        "betweenness": 157.50314465408806
      },
      {
        "id": "C2931384",
        "disease": "Moyamoya disease 1",
        "nodes": 318,
        "edges": 317,
        "average_degree": 1.9937106918238994,
        "betweenness": 157.50314465408806
      },
      {
        "id": "C1619692",
        "disease": "Nephrogenic Fibrosing Dermopathy",
        "nodes": 390,
        "edges": 390,
        "average_degree": 2.0,
        "betweenness": 193.5025641025641
      },
      {
        "id": "C3151201",
        "disease": "MULTISYSTEMIC SMOOTH MUSCLE DYSFUNCTION SYNDROME",
        "nodes": 318,
        "edges": 317,
        "average_degree": 1.9937106918238994,
        "betweenness": 157.50314465408806
      },
      {
        "id": "C0206667",
        "disease": "Adrenal Cortical Adenoma",
        "nodes": 929,
        "edges": 929,
        "average_degree": 2.0,
        "betweenness": 463.0010764262648
      },
      {
        "id": "C0339539",
        "disease": "Familial Exudative Vitreoretinopathy",
        "nodes": 950,
        "edges": 950,
        "average_degree": 2.0,
        "betweenness": 473.50105263157894
      },
      {
        "id": "C1879526",
        "disease": "Aberrant Crypt Foci",
        "nodes": 934,
        "edges": 934,
        "average_degree": 2.0,
        "betweenness": 465.50107066381156
      },
      {
        "id": "C0278875",
        "disease": "Adult Craniopharyngioma",
        "nodes": 1068,
        "edges": 1068,
        "average_degree": 2.0,
        "betweenness": 532.5009363295881
      },
      {
        "id": "C2713615",
        "disease": "Slow-Flow Phenomenon",
        "nodes": 930,
        "edges": 930,
        "average_degree": 2.0,
        "betweenness": 463.5010752688172
      },
      {
        "id": "C0751061",
        "disease": "Craniopharyngioma, Child",
        "nodes": 1068,
        "edges": 1068,
        "average_degree": 2.0,
        "betweenness": 532.5009363295881
      },
      {
        "id": "C1851402",
        "disease": "Exudative vitreoretinopathy 1",
        "nodes": 969,
        "edges": 969,
        "average_degree": 2.0,
        "betweenness": 483.00103199174407
      },
      {
        "id": "C0431128",
        "disease": "Papillary craniopharyngioma",
        "nodes": 1068,
        "edges": 1068,
        "average_degree": 2.0,
        "betweenness": 532.5009363295881
      },
      {
        "id": "C0431350",
        "disease": "Primary microcephaly",
        "nodes": 997,
        "edges": 997,
        "average_degree": 2.0,
        "betweenness": 497.0010030090271
      },
      {
        "id": "C0031149",
        "disease": "Peritoneal Neoplasms",
        "nodes": 1007,
        "edges": 1007,
        "average_degree": 2.0,
        "betweenness": 502.0009930486594
      },
      {
        "id": "C0751958",
        "disease": "Lymphoma, Lymphocytic, Intermediate",
        "nodes": 1460,
        "edges": 1460,
        "average_degree": 2.0,
        "betweenness": 728.5006849315068
      },
      {
        "id": "C0232347",
        "disease": "No-Reflow Phenomenon",
        "nodes": 930,
        "edges": 930,
        "average_degree": 2.0,
        "betweenness": 463.5010752688172
      },
      {
        "id": "C0010276",
        "disease": "Craniopharyngioma",
        "nodes": 1068,
        "edges": 1068,
        "average_degree": 2.0,
        "betweenness": 532.5009363295881
      },
      {
        "id": "C0342649",
        "disease": "Vascular calcification",
        "nodes": 929,
        "edges": 929,
        "average_degree": 2.0,
        "betweenness": 463.0010764262648
      },
      {
        "id": "C0431129",
        "disease": "Adamantinous Craniopharyngioma",
        "nodes": 1068,
        "edges": 1068,
        "average_degree": 2.0,
        "betweenness": 532.5009363295881
      },
      {
        "id": "C0153437",
        "disease": "Malignant neoplasm of cecum",
        "nodes": 1250,
        "edges": 1250,
        "average_degree": 2.0,
        "betweenness": 623.5008
      },
      {
        "id": "C0346990",
        "disease": "Carcinomatosis of peritoneal cavity",
        "nodes": 1007,
        "edges": 1007,
        "average_degree": 2.0,
        "betweenness": 502.0009930486594
      },
      {
        "id": "C0007528",
        "disease": "Cecal Neoplasms",
        "nodes": 1250,
        "edges": 1250,
        "average_degree": 2.0,
        "betweenness": 623.5008
      },
      {
        "id": "C0000772",
        "disease": "Multiple congenital anomalies",
        "nodes": 1401,
        "edges": 1401,
        "average_degree": 2.0,
        "betweenness": 699.0007137758744
      },
      {
        "id": "C4539767",
        "disease": "EXUDATIVE VITREORETINOPATHY 7",
        "nodes": 929,
        "edges": 929,
        "average_degree": 2.0,
        "betweenness": 463.0010764262648
      },
      {
        "id": "C3554449",
        "disease": "MENTAL RETARDATION, AUTOSOMAL DOMINANT 19",
        "nodes": 929,
        "edges": 929,
        "average_degree": 2.0,
        "betweenness": 463.0010764262648
      },
      {
        "id": "C0206711",
        "disease": "Pilomatrixoma",
        "nodes": 929,
        "edges": 929,
        "average_degree": 2.0,
        "betweenness": 463.0010764262648
      },
      {
        "id": "C0221074",
        "disease": "Depression, Postpartum",
        "nodes": 183,
        "edges": 183,
        "average_degree": 2.0,
        "betweenness": 90.00546448087432
      },
      {
        "id": "C0858355",
        "disease": "Addicted to cocaine",
        "nodes": 159,
        "edges": 159,
        "average_degree": 2.0,
        "betweenness": 78.00628930817611
      },
      {
        "id": "C3807327",
        "disease": "ADVANCED SLEEP PHASE SYNDROME, FAMILIAL, 1",
        "nodes": 159,
        "edges": 159,
        "average_degree": 2.0,
        "betweenness": 78.00628930817611
      },
      {
        "id": "C1858496",
        "disease": "Advanced Sleep-Phase Syndrome, Familial",
        "nodes": 502,
        "edges": 502,
        "average_degree": 2.0,
        "betweenness": 249.5019920318725
      },
      {
        "id": "C0555202",
        "disease": "Malignant lymphoma - lymphocytic, intermediate differentiation",
        "nodes": 923,
        "edges": 923,
        "average_degree": 2.0,
        "betweenness": 460.00108342361864
      },
      {
        "id": "C0019562",
        "disease": "Von Hippel-Lindau Syndrome",
        "nodes": 669,
        "edges": 668,
        "average_degree": 1.9970104633781764,
        "betweenness": 333.0014947683109
      },
      {
        "id": "C0919532",
        "disease": "Genomic Instability",
        "nodes": 952,
        "edges": 951,
        "average_degree": 1.9978991596638656,
        "betweenness": 474.50105042016804
      },
      {
        "id": "C0855095",
        "disease": "Small Lymphocytic Lymphoma",
        "nodes": 1450,
        "edges": 1450,
        "average_degree": 2.0,
        "betweenness": 723.5006896551724
      },
      {
        "id": "C0020502",
        "disease": "Hyperparathyroidism",
        "nodes": 630,
        "edges": 629,
        "average_degree": 1.9968253968253968,
        "betweenness": 313.5015873015873
      },
      {
        "id": "C0042076",
        "disease": "Urologic Neoplasms",
        "nodes": 1625,
        "edges": 1625,
        "average_degree": 2.0,
        "betweenness": 811.0006153846153
      },
      {
        "id": "C0751571",
        "disease": "Cancer of Urinary Tract",
        "nodes": 1625,
        "edges": 1625,
        "average_degree": 2.0,
        "betweenness": 811.0006153846153
      },
      {
        "id": "C0006079",
        "disease": "Bowen's Disease",
        "nodes": 826,
        "edges": 826,
        "average_degree": 2.0,
        "betweenness": 411.50121065375305
      },
      {
        "id": "C1868683",
        "disease": "B-CELL MALIGNANCY, LOW-GRADE",
        "nodes": 1450,
        "edges": 1450,
        "average_degree": 2.0,
        "betweenness": 723.5006896551724
      },
      {
        "id": "C1276035",
        "disease": "Pena-Shokeir syndrome type I",
        "nodes": 422,
        "edges": 422,
        "average_degree": 2.0,
        "betweenness": 209.50236966824644
      },
      {
        "id": "C0033054",
        "disease": "Prenatal Exposure Delayed Effects",
        "nodes": 991,
        "edges": 991,
        "average_degree": 2.0,
        "betweenness": 494.0010090817356
      },
      {
        "id": "C0206656",
        "disease": "Embryonal Rhabdomyosarcoma",
        "nodes": 514,
        "edges": 513,
        "average_degree": 1.9961089494163424,
        "betweenness": 255.50194552529183
      },
      {
        "id": "C3150941",
        "disease": "RUBINSTEIN-TAYBI SYNDROME 2",
        "nodes": 654,
        "edges": 653,
        "average_degree": 1.996941896024465,
        "betweenness": 325.50152905198775
      },
      {
        "id": "C4551859",
        "disease": "RUBINSTEIN-TAYBI SYNDROME 1",
        "nodes": 676,
        "edges": 675,
        "average_degree": 1.9970414201183433,
        "betweenness": 336.50147928994085
      },
      {
        "id": "C0035934",
        "disease": "Rubinstein-Taybi Syndrome",
        "nodes": 676,
        "edges": 675,
        "average_degree": 1.9970414201183433,
        "betweenness": 336.50147928994085
      },
      {
        "id": "C0221032",
        "disease": "Familial generalized lipodystrophy",
        "nodes": 965,
        "edges": 964,
        "average_degree": 1.9979274611398963,
        "betweenness": 481.0010362694301
      },
      {
        "id": "C0221406",
        "disease": "Pituitary-dependent Cushing's disease",
        "nodes": 660,
        "edges": 659,
        "average_degree": 1.996969696969697,
        "betweenness": 328.50151515151515
      },
      {
        "id": "C0011859",
        "disease": "Lipoatrophic Diabetes Mellitus",
        "nodes": 965,
        "edges": 964,
        "average_degree": 1.9979274611398963,
        "betweenness": 481.0010362694301
      },
      {
        "id": "C0085413",
        "disease": "Polycystic Kidney, Autosomal Dominant",
        "nodes": 1084,
        "edges": 1084,
        "average_degree": 2.0,
        "betweenness": 540.5009225092251
      },
      {
        "id": "C0887850",
        "disease": "Polycystic Kidney, Type 1 Autosomal Dominant Disease",
        "nodes": 1084,
        "edges": 1084,
        "average_degree": 2.0,
        "betweenness": 540.5009225092251
      },
      {
        "id": "C0238463",
        "disease": "Papillary thyroid carcinoma",
        "nodes": 1361,
        "edges": 1361,
        "average_degree": 2.0,
        "betweenness": 679.0007347538575
      },
      {
        "id": "C0751220",
        "disease": "Inappropriate ACTH Secretion Syndrome",
        "nodes": 660,
        "edges": 659,
        "average_degree": 1.996969696969697,
        "betweenness": 328.50151515151515
      },
      {
        "id": "C0887800",
        "disease": "Psychogenic Inversion of Circadian Rhythm",
        "nodes": 748,
        "edges": 747,
        "average_degree": 1.9973262032085561,
        "betweenness": 372.5013368983957
      },
      {
        "id": "C0030625",
        "disease": "Passive Cutaneous Anaphylaxis",
        "nodes": 609,
        "edges": 608,
        "average_degree": 1.9967159277504105,
        "betweenness": 303.0016420361248
      },
      {
        "id": "C0023794",
        "disease": "Lipoidosis",
        "nodes": 665,
        "edges": 664,
        "average_degree": 1.9969924812030075,
        "betweenness": 331.0015037593985
      },
      {
        "id": "C0085278",
        "disease": "Antiphospholipid Syndrome",
        "nodes": 609,
        "edges": 608,
        "average_degree": 1.9967159277504105,
        "betweenness": 303.0016420361248
      },
      {
        "id": "C2931367",
        "disease": "Thyroid cancer, follicular",
        "nodes": 978,
        "edges": 978,
        "average_degree": 2.0,
        "betweenness": 487.50102249488754
      },
      {
        "id": "C0025517",
        "disease": "Metabolic Diseases",
        "nodes": 791,
        "edges": 790,
        "average_degree": 1.9974715549936788,
        "betweenness": 394.00126422250315
      },
      {
        "id": "C0813142",
        "disease": "Circadian Rhythm Disorders",
        "nodes": 748,
        "edges": 747,
        "average_degree": 1.9973262032085561,
        "betweenness": 372.5013368983957
      },
      {
        "id": "C4016701",
        "disease": "INSULIN RESISTANCE, SEVERE, DIGENIC",
        "nodes": 609,
        "edges": 608,
        "average_degree": 1.9967159277504105,
        "betweenness": 303.0016420361248
      },
      {
        "id": "C0023645",
        "disease": "Lichen planus follicularis",
        "nodes": 609,
        "edges": 608,
        "average_degree": 1.9967159277504105,
        "betweenness": 303.0016420361248
      },
      {
        "id": "C1836302",
        "disease": "Carotid Intimal Medial Thickness 1",
        "nodes": 609,
        "edges": 608,
        "average_degree": 1.9967159277504105,
        "betweenness": 303.0016420361248
      },
      {
        "id": "C0236811",
        "disease": "Chronobiology Disorders",
        "nodes": 748,
        "edges": 747,
        "average_degree": 1.9973262032085561,
        "betweenness": 372.5013368983957
      },
      {
        "id": "C2751306",
        "disease": "Polycystic kidney disease, type 2",
        "nodes": 1084,
        "edges": 1084,
        "average_degree": 2.0,
        "betweenness": 540.5009225092251
      },
      {
        "id": "C2936846",
        "disease": "Scarring alopecia",
        "nodes": 633,
        "edges": 632,
        "average_degree": 1.9968404423380726,
        "betweenness": 315.00157977883094
      },
      {
        "id": "C0878659",
        "disease": "Disproportionate short stature",
        "nodes": 1518,
        "edges": 1518,
        "average_degree": 2.0,
        "betweenness": 757.5006587615284
      },
      {
        "id": "C3549874",
        "disease": "METAPHYSEAL DYSPLASIA WITH MAXILLARY HYPOPLASIA WITH OR WITHOUT BRACHYDACTYLY",
        "nodes": 365,
        "edges": 364,
        "average_degree": 1.9945205479452055,
        "betweenness": 181.0027397260274
      },
      {
        "id": "C0243057",
        "disease": "Stomatognathic System Abnormalities",
        "nodes": 365,
        "edges": 364,
        "average_degree": 1.9945205479452055,
        "betweenness": 181.0027397260274
      },
      {
        "id": "C0949690",
        "disease": "Spondylarthritis",
        "nodes": 365,
        "edges": 364,
        "average_degree": 1.9945205479452055,
        "betweenness": 181.0027397260274
      },
      {
        "id": "C0040427",
        "disease": "Tooth Abnormalities",
        "nodes": 502,
        "edges": 501,
        "average_degree": 1.99601593625498,
        "betweenness": 249.5019920318725
      },
      {
        "id": "C0524730",
        "disease": "Odontome",
        "nodes": 502,
        "edges": 501,
        "average_degree": 1.99601593625498,
        "betweenness": 249.5019920318725
      },
      {
        "id": "C1834969",
        "disease": "Metaphyseal Dysplasia with Maxillary Hypoplasia and Brachydactyly",
        "nodes": 365,
        "edges": 364,
        "average_degree": 1.9945205479452055,
        "betweenness": 181.0027397260274
      },
      {
        "id": "C0010278",
        "disease": "Craniosynostosis",
        "nodes": 619,
        "edges": 619,
        "average_degree": 2.0,
        "betweenness": 308.0016155088853
      },
      {
        "id": "C0008928",
        "disease": "Cleidocranial Dysplasia",
        "nodes": 365,
        "edges": 364,
        "average_degree": 1.9945205479452055,
        "betweenness": 181.0027397260274
      },
      {
        "id": "C0036503",
        "disease": "Sebaceous Gland Neoplasms",
        "nodes": 343,
        "edges": 342,
        "average_degree": 1.9941690962099126,
        "betweenness": 170.00291545189503
      },
      {
        "id": "C0036337",
        "disease": "Schizoaffective Disorder",
        "nodes": 1271,
        "edges": 1271,
        "average_degree": 2.0,
        "betweenness": 634.0007867820614
      },
      {
        "id": "C0206093",
        "disease": "Neuroectodermal Tumors",
        "nodes": 832,
        "edges": 832,
        "average_degree": 2.0,
        "betweenness": 414.5012019230769
      },
      {
        "id": "C2713368",
        "disease": "Hematopoetic Myelodysplasia",
        "nodes": 1796,
        "edges": 1796,
        "average_degree": 2.0,
        "betweenness": 896.500556792873
      },
      {
        "id": "C0343640",
        "disease": "African Burkitt's lymphoma",
        "nodes": 1260,
        "edges": 1260,
        "average_degree": 2.0,
        "betweenness": 628.5007936507936
      },
      {
        "id": "C0008924",
        "disease": "Cleft upper lip",
        "nodes": 1323,
        "edges": 1323,
        "average_degree": 2.0,
        "betweenness": 660.0007558578988
      },
      {
        "id": "C4721444",
        "disease": "Burkitt Leukemia",
        "nodes": 1260,
        "edges": 1260,
        "average_degree": 2.0,
        "betweenness": 628.5007936507936
      },
      {
        "id": "C3463824",
        "disease": "MYELODYSPLASTIC SYNDROME",
        "nodes": 2075,
        "edges": 2075,
        "average_degree": 2.0,
        "betweenness": 1036.0004819277108
      },
      {
        "id": "C0007129",
        "disease": "Merkel cell carcinoma",
        "nodes": 832,
        "edges": 832,
        "average_degree": 2.0,
        "betweenness": 414.5012019230769
      },
      {
        "id": "C0025958",
        "disease": "Microcephaly",
        "nodes": 700,
        "edges": 700,
        "average_degree": 2.0,
        "betweenness": 348.50142857142856
      },
      {
        "id": "C2750451",
        "disease": "CORNEAL DYSTROPHY, FUCHS ENDOTHELIAL, 3",
        "nodes": 198,
        "edges": 197,
        "average_degree": 1.9898989898989898,
        "betweenness": 97.5050505050505
      },
      {
        "id": "C0016781",
        "disease": "Fuchs Endothelial Dystrophy",
        "nodes": 219,
        "edges": 218,
        "average_degree": 1.9908675799086757,
        "betweenness": 108.00456621004567
      },
      {
        "id": "C1956147",
        "disease": "Microlissencephaly",
        "nodes": 627,
        "edges": 626,
        "average_degree": 1.996810207336523,
        "betweenness": 312.0015948963317
      },
      {
        "id": "C1970431",
        "disease": "PITT-HOPKINS SYNDROME",
        "nodes": 198,
        "edges": 197,
        "average_degree": 1.9898989898989898,
        "betweenness": 97.5050505050505
      },
      {
        "id": "C3853041",
        "disease": "Severe Congenital Microcephaly",
        "nodes": 627,
        "edges": 626,
        "average_degree": 1.996810207336523,
        "betweenness": 312.0015948963317
      },
      {
        "id": "C0018799",
        "disease": "Heart Diseases",
        "nodes": 1485,
        "edges": 1485,
        "average_degree": 2.0,
        "betweenness": 741.0006734006733
      },
      {
        "id": "C0018798",
        "disease": "Congenital Heart Defects",
        "nodes": 1712,
        "edges": 1712,
        "average_degree": 2.0,
        "betweenness": 854.5005841121496
      },
      {
        "id": "C4021821",
        "disease": "Abnormality of the urinary system",
        "nodes": 131,
        "edges": 130,
        "average_degree": 1.984732824427481,
        "betweenness": 64.00763358778626
      },
      {
        "id": "C0398648",
        "disease": "Posttransfusion purpura",
        "nodes": 429,
        "edges": 428,
        "average_degree": 1.9953379953379953,
        "betweenness": 213.002331002331
      },
      {
        "id": "C3179396",
        "disease": "Glanzmann Thrombasthenia, Type A",
        "nodes": 478,
        "edges": 477,
        "average_degree": 1.99581589958159,
        "betweenness": 237.5020920502092
      },
      {
        "id": "C0019080",
        "disease": "Hemorrhage",
        "nodes": 1025,
        "edges": 1025,
        "average_degree": 2.0,
        "betweenness": 511.0009756097561
      },
      {
        "id": "C1861195",
        "disease": "Glanzmann Thrombasthenia, Autosomal Dominant",
        "nodes": 478,
        "edges": 477,
        "average_degree": 1.99581589958159,
        "betweenness": 237.5020920502092
      },
      {
        "id": "C1510586",
        "disease": "Autism Spectrum Disorders",
        "nodes": 1087,
        "edges": 1086,
        "average_degree": 1.9981600735970562,
        "betweenness": 542.0009199632015
      },
      {
        "id": "C0010072",
        "disease": "Coronary Thrombosis",
        "nodes": 429,
        "edges": 428,
        "average_degree": 1.9953379953379953,
        "betweenness": 213.002331002331
      },
      {
        "id": "C0007274",
        "disease": "Carotid Artery Thrombosis",
        "nodes": 478,
        "edges": 477,
        "average_degree": 1.99581589958159,
        "betweenness": 237.5020920502092
      },
      {
        "id": "C0750988",
        "disease": "Common Carotid Artery Thrombosis",
        "nodes": 478,
        "edges": 477,
        "average_degree": 1.99581589958159,
        "betweenness": 237.5020920502092
      },
      {
        "id": "C3853779",
        "disease": "Neonatal Alloimmune Thrombocytopenia",
        "nodes": 490,
        "edges": 489,
        "average_degree": 1.9959183673469387,
        "betweenness": 243.50204081632654
      },
      {
        "id": "C3854603",
        "disease": "FNAITP",
        "nodes": 490,
        "edges": 489,
        "average_degree": 1.9959183673469387,
        "betweenness": 243.50204081632654
      },
      {
        "id": "C4304021",
        "disease": "Autosomal dominant macrothrombocytopenia",
        "nodes": 478,
        "edges": 477,
        "average_degree": 1.99581589958159,
        "betweenness": 237.5020920502092
      },
      {
        "id": "C0750990",
        "disease": "Internal Carotid Artery Thrombosis",
        "nodes": 478,
        "edges": 477,
        "average_degree": 1.99581589958159,
        "betweenness": 237.5020920502092
      },
      {
        "id": "C0750989",
        "disease": "External Carotid Artery Thrombosis",
        "nodes": 478,
        "edges": 477,
        "average_degree": 1.99581589958159,
        "betweenness": 237.5020920502092
      },
      {
        "id": "C0040015",
        "disease": "Thrombasthenia",
        "nodes": 478,
        "edges": 477,
        "average_degree": 1.99581589958159,
        "betweenness": 237.5020920502092
      },
      {
        "id": "C1832662",
        "disease": "MYOCARDIAL INFARCTION, SUSCEPTIBILITY TO",
        "nodes": 697,
        "edges": 696,
        "average_degree": 1.9971305595408895,
        "betweenness": 347.00143472022955
      },
      {
        "id": "C1969343",
        "disease": "Pulmonary Hypertension, Primary, Fenfluramine-Associated",
        "nodes": 388,
        "edges": 387,
        "average_degree": 1.9948453608247423,
        "betweenness": 192.50257731958763
      },
      {
        "id": "C2675861",
        "disease": "Lipodystrophy, Congenital Generalized, Type 3",
        "nodes": 126,
        "edges": 125,
        "average_degree": 1.9841269841269842,
        "betweenness": 61.507936507936506
      },
      {
        "id": "C3807567",
        "disease": "PARTIAL LIPODYSTROPHY, CONGENITAL CATARACTS, AND NEURODEGENERATION SYNDROME",
        "nodes": 126,
        "edges": 125,
        "average_degree": 1.9841269841269842,
        "betweenness": 61.507936507936506
      },
      {
        "id": "C0206138",
        "disease": "CREST Syndrome",
        "nodes": 424,
        "edges": 423,
        "average_degree": 1.9952830188679245,
        "betweenness": 210.50235849056602
      },
      {
        "id": "C0748540",
        "disease": "Scleroderma, Limited",
        "nodes": 424,
        "edges": 423,
        "average_degree": 1.9952830188679245,
        "betweenness": 210.50235849056602
      },
      {
        "id": "C3714844",
        "disease": "Pulmonary Hypertension, Primary, 1, With Hereditary Hemorrhagic Telangiectasia",
        "nodes": 388,
        "edges": 387,
        "average_degree": 1.9948453608247423,
        "betweenness": 192.50257731958763
      },
      {
        "id": "C3809192",
        "disease": "PULMONARY HYPERTENSION, PRIMARY, 3",
        "nodes": 126,
        "edges": 125,
        "average_degree": 1.9841269841269842,
        "betweenness": 61.507936507936506
      },
      {
        "id": "C1969342",
        "disease": "PULMONARY HYPERTENSION, PRIMARY, DEXFENFLURAMINE-ASSOCIATED",
        "nodes": 388,
        "edges": 387,
        "average_degree": 1.9948453608247423,
        "betweenness": 192.50257731958763
      },
      {
        "id": "C1258104",
        "disease": "Diffuse Scleroderma",
        "nodes": 424,
        "edges": 423,
        "average_degree": 1.9952830188679245,
        "betweenness": 210.50235849056602
      },
      {
        "id": "C4552070",
        "disease": "Pulmonary Hypertension, Primary, 1",
        "nodes": 388,
        "edges": 387,
        "average_degree": 1.9948453608247423,
        "betweenness": 192.50257731958763
      },
      {
        "id": "C0206655",
        "disease": "Alveolar rhabdomyosarcoma",
        "nodes": 674,
        "edges": 674,
        "average_degree": 2.0,
        "betweenness": 335.5014836795252
      },
      {
        "id": "C1851970",
        "disease": "DYSKERATOSIS CONGENITA, AUTOSOMAL DOMINANT",
        "nodes": 107,
        "edges": 106,
        "average_degree": 1.9813084112149533,
        "betweenness": 52.00934579439252
      },
      {
        "id": "C0023448",
        "disease": "Lymphoid leukemia",
        "nodes": 237,
        "edges": 237,
        "average_degree": 2.0,
        "betweenness": 117.0042194092827
      },
      {
        "id": "C3554574",
        "disease": "MELANOMA, CUTANEOUS MALIGNANT, SUSCEPTIBILITY TO, 9",
        "nodes": 107,
        "edges": 106,
        "average_degree": 1.9813084112149533,
        "betweenness": 52.00934579439252
      },
      {
        "id": "C1148551",
        "disease": "X-Linked Dyskeratosis Congenita",
        "nodes": 234,
        "edges": 233,
        "average_degree": 1.9914529914529915,
        "betweenness": 115.5042735042735
      },
      {
        "id": "C0010314",
        "disease": "Cri-du-Chat Syndrome",
        "nodes": 107,
        "edges": 106,
        "average_degree": 1.9813084112149533,
        "betweenness": 52.00934579439252
      },
      {
        "id": "C0334488",
        "disease": "Clear cell sarcoma of kidney",
        "nodes": 163,
        "edges": 162,
        "average_degree": 1.9877300613496933,
        "betweenness": 80.00613496932516
      },
      {
        "id": "C3151444",
        "disease": "DYSKERATOSIS CONGENITA, AUTOSOMAL RECESSIVE, 4",
        "nodes": 107,
        "edges": 106,
        "average_degree": 1.9813084112149533,
        "betweenness": 52.00934579439252
      },
      {
        "id": "C0265965",
        "disease": "Dyskeratosis Congenita",
        "nodes": 234,
        "edges": 233,
        "average_degree": 1.9914529914529915,
        "betweenness": 115.5042735042735
      },
      {
        "id": "C1846142",
        "disease": "HOYERAAL-HREIDARSSON SYNDROME",
        "nodes": 107,
        "edges": 106,
        "average_degree": 1.9813084112149533,
        "betweenness": 52.00934579439252
      },
      {
        "id": "C3553617",
        "disease": "PULMONARY FIBROSIS AND/OR BONE MARROW FAILURE, TELOMERE-RELATED, 1",
        "nodes": 107,
        "edges": 106,
        "average_degree": 1.9813084112149533,
        "betweenness": 52.00934579439252
      },
      {
        "id": "C0346037",
        "disease": "Acral Lentiginous Malignant Melanoma",
        "nodes": 107,
        "edges": 106,
        "average_degree": 1.9813084112149533,
        "betweenness": 52.00934579439252
      },
      {
        "id": "C3151443",
        "disease": "DYSKERATOSIS CONGENITA, AUTOSOMAL DOMINANT 2",
        "nodes": 107,
        "edges": 106,
        "average_degree": 1.9813084112149533,
        "betweenness": 52.00934579439252
      },
      {
        "id": "C1536220",
        "disease": "ST segment elevation myocardial infarction",
        "nodes": 113,
        "edges": 112,
        "average_degree": 1.9823008849557522,
        "betweenness": 55.008849557522126
      },
      {
        "id": "C0014556",
        "disease": "Epilepsy, Temporal Lobe",
        "nodes": 1161,
        "edges": 1161,
        "average_degree": 2.0,
        "betweenness": 579.0008613264428
      },
      {
        "id": "C1865871",
        "disease": "HEMANGIOMA, CAPILLARY INFANTILE",
        "nodes": 263,
        "edges": 263,
        "average_degree": 2.0,
        "betweenness": 130.00380228136882
      },
      {
        "id": "C0027686",
        "disease": "Pathologic Neovascularization",
        "nodes": 1175,
        "edges": 1175,
        "average_degree": 2.0,
        "betweenness": 586.0008510638298
      },
      {
        "id": "C0393682",
        "disease": "Epilepsy, Lateral Temporal",
        "nodes": 1161,
        "edges": 1161,
        "average_degree": 2.0,
        "betweenness": 579.0008613264428
      },
      {
        "id": "C0014558",
        "disease": "Uncinate Epilepsy",
        "nodes": 1161,
        "edges": 1161,
        "average_degree": 2.0,
        "betweenness": 579.0008613264428
      },
      {
        "id": "C0393672",
        "disease": "Epilepsy, Benign Psychomotor, Childhood",
        "nodes": 1161,
        "edges": 1161,
        "average_degree": 2.0,
        "betweenness": 579.0008613264428
      },
      {
        "id": "C4016109",
        "disease": "HEMANGIOMA, CAPILLARY INFANTILE, SOMATIC",
        "nodes": 263,
        "edges": 263,
        "average_degree": 2.0,
        "betweenness": 130.00380228136882
      },
      {
        "id": "C0030286",
        "disease": "Pancreatic Diseases",
        "nodes": 453,
        "edges": 452,
        "average_degree": 1.9955849889624724,
        "betweenness": 225.00220750551875
      },
      {
        "id": "C0751014",
        "disease": "Subcortical Infarction",
        "nodes": 673,
        "edges": 673,
        "average_degree": 2.0,
        "betweenness": 335.00148588410104
      },
      {
        "id": "C3852985",
        "disease": "Occlusive Mesenteric Arterial Ischemia",
        "nodes": 391,
        "edges": 390,
        "average_degree": 1.9948849104859334,
        "betweenness": 194.00255754475702
      },
      {
        "id": "C1412000",
        "disease": "Mesenteric vascular insufficiency",
        "nodes": 391,
        "edges": 390,
        "average_degree": 1.9948849104859334,
        "betweenness": 194.00255754475702
      },
      {
        "id": "C3160733",
        "disease": "THROMBOPHILIA DUE TO THROMBIN DEFECT",
        "nodes": 391,
        "edges": 390,
        "average_degree": 1.9948849104859334,
        "betweenness": 194.00255754475702
      },
      {
        "id": "C0007785",
        "disease": "Cerebral Infarction",
        "nodes": 673,
        "edges": 673,
        "average_degree": 2.0,
        "betweenness": 335.00148588410104
      },
      {
        "id": "C3280672",
        "disease": "PREGNANCY LOSS, RECURRENT, SUSCEPTIBILITY TO, 2",
        "nodes": 391,
        "edges": 390,
        "average_degree": 1.9948849104859334,
        "betweenness": 194.00255754475702
      },
      {
        "id": "C3852987",
        "disease": "Acute Mesenteric Arterial Thrombosis",
        "nodes": 391,
        "edges": 390,
        "average_degree": 1.9948849104859334,
        "betweenness": 194.00255754475702
      },
      {
        "id": "C4722227",
        "disease": "Hypoprothrombinemias",
        "nodes": 391,
        "edges": 390,
        "average_degree": 1.9948849104859334,
        "betweenness": 194.00255754475702
      },
      {
        "id": "C0037198",
        "disease": "Sinus Thrombosis, Intracranial",
        "nodes": 391,
        "edges": 390,
        "average_degree": 1.9948849104859334,
        "betweenness": 194.00255754475702
      },
      {
        "id": "C0751012",
        "disease": "Anterior Choroidal Artery Infarction",
        "nodes": 673,
        "edges": 673,
        "average_degree": 2.0,
        "betweenness": 335.00148588410104
      },
      {
        "id": "C0272317",
        "disease": "Hereditary factor II deficiency disease",
        "nodes": 391,
        "edges": 390,
        "average_degree": 1.9948849104859334,
        "betweenness": 194.00255754475702
      },
      {
        "id": "C0085605",
        "disease": "Liver Failure",
        "nodes": 1023,
        "edges": 1022,
        "average_degree": 1.9980449657869013,
        "betweenness": 510.00097751710655
      },
      {
        "id": "C0162819",
        "disease": "Skin Diseases, Vascular",
        "nodes": 391,
        "edges": 390,
        "average_degree": 1.9948849104859334,
        "betweenness": 194.00255754475702
      },
      {
        "id": "C0751011",
        "disease": "Cerebral Infarction, Right Hemisphere",
        "nodes": 673,
        "edges": 673,
        "average_degree": 2.0,
        "betweenness": 335.00148588410104
      },
      {
        "id": "C0267412",
        "disease": "Mesenteric Venous Thrombosis",
        "nodes": 391,
        "edges": 390,
        "average_degree": 1.9948849104859334,
        "betweenness": 194.00255754475702
      },
      {
        "id": "C0751501",
        "disease": "Intracranial Sinus Thrombophlebitis",
        "nodes": 391,
        "edges": 390,
        "average_degree": 1.9948849104859334,
        "betweenness": 194.00255754475702
      },
      {
        "id": "C0751502",
        "disease": "Petrous Sinus Thrombosis",
        "nodes": 391,
        "edges": 390,
        "average_degree": 1.9948849104859334,
        "betweenness": 194.00255754475702
      },
      {
        "id": "C0887799",
        "disease": "Posterior Choroidal Artery Infarction",
        "nodes": 673,
        "edges": 673,
        "average_degree": 2.0,
        "betweenness": 335.00148588410104
      },
      {
        "id": "C3203356",
        "disease": "Factor II deficiency",
        "nodes": 391,
        "edges": 390,
        "average_degree": 1.9948849104859334,
        "betweenness": 194.00255754475702
      },
      {
        "id": "C3852984",
        "disease": "Acute Mesenteric Arterial Embolus",
        "nodes": 391,
        "edges": 390,
        "average_degree": 1.9948849104859334,
        "betweenness": 194.00255754475702
      },
      {
        "id": "C0398623",
        "disease": "Thrombophilia",
        "nodes": 406,
        "edges": 405,
        "average_degree": 1.9950738916256157,
        "betweenness": 201.5024630541872
      },
      {
        "id": "C0012739",
        "disease": "Disseminated Intravascular Coagulation",
        "nodes": 509,
        "edges": 509,
        "average_degree": 2.0,
        "betweenness": 253.00196463654223
      },
      {
        "id": "C0020640",
        "disease": "Inherited Factor II deficiency",
        "nodes": 391,
        "edges": 390,
        "average_degree": 1.9948849104859334,
        "betweenness": 194.00255754475702
      },
      {
        "id": "C0751500",
        "disease": "Petrous Sinus Thrombophlebitis",
        "nodes": 391,
        "edges": 390,
        "average_degree": 1.9948849104859334,
        "betweenness": 194.00255754475702
      },
      {
        "id": "C0751010",
        "disease": "Cerebral Infarction, Left Hemisphere",
        "nodes": 673,
        "edges": 673,
        "average_degree": 2.0,
        "betweenness": 335.00148588410104
      },
      {
        "id": "C3852986",
        "disease": "Nonocclusive Mesenteric Ischemia",
        "nodes": 391,
        "edges": 390,
        "average_degree": 1.9948849104859334,
        "betweenness": 194.00255754475702
      },
      {
        "id": "C2936381",
        "disease": "Neointima Formation",
        "nodes": 990,
        "edges": 989,
        "average_degree": 1.997979797979798,
        "betweenness": 493.5010101010101
      },
      {
        "id": "C0024689",
        "disease": "Mandibular Diseases",
        "nodes": 379,
        "edges": 378,
        "average_degree": 1.9947229551451187,
        "betweenness": 188.00263852242745
      },
      {
        "id": "C0027543",
        "disease": "Avascular necrosis of bone",
        "nodes": 379,
        "edges": 378,
        "average_degree": 1.9947229551451187,
        "betweenness": 188.00263852242745
      },
      {
        "id": "C2936380",
        "disease": "Neointima",
        "nodes": 990,
        "edges": 989,
        "average_degree": 1.997979797979798,
        "betweenness": 493.5010101010101
      },
      {
        "id": "C0003496",
        "disease": "Aortic Rupture",
        "nodes": 824,
        "edges": 823,
        "average_degree": 1.9975728155339805,
        "betweenness": 410.501213592233
      },
      {
        "id": "C0005944",
        "disease": "Metabolic Bone Disorder",
        "nodes": 722,
        "edges": 721,
        "average_degree": 1.997229916897507,
        "betweenness": 359.50138504155126
      },
      {
        "id": "C0022682",
        "disease": "Kienbock Disease",
        "nodes": 379,
        "edges": 378,
        "average_degree": 1.9947229551451187,
        "betweenness": 188.00263852242745
      },
      {
        "id": "C0029445",
        "disease": "Bone necrosis",
        "nodes": 379,
        "edges": 378,
        "average_degree": 1.9947229551451187,
        "betweenness": 188.00263852242745
      },
      {
        "id": "C1850155",
        "disease": "TORG-WINCHESTER SYNDROME",
        "nodes": 379,
        "edges": 378,
        "average_degree": 1.9947229551451187,
        "betweenness": 188.00263852242745
      },
      {
        "id": "C0520474",
        "disease": "Aseptic Necrosis of Bone",
        "nodes": 379,
        "edges": 378,
        "average_degree": 1.9947229551451187,
        "betweenness": 188.00263852242745
      },
      {
        "id": "C0029453",
        "disease": "Osteopenia",
        "nodes": 722,
        "edges": 721,
        "average_degree": 1.997229916897507,
        "betweenness": 359.50138504155126
      },
      {
        "id": "C0751394",
        "disease": "Cancer of Nose",
        "nodes": 379,
        "edges": 378,
        "average_degree": 1.9947229551451187,
        "betweenness": 188.00263852242745
      },
      {
        "id": "C0024143",
        "disease": "Lupus Nephritis",
        "nodes": 824,
        "edges": 823,
        "average_degree": 1.9975728155339805,
        "betweenness": 410.501213592233
      },
      {
        "id": "C0003493",
        "disease": "Aortic Diseases",
        "nodes": 850,
        "edges": 849,
        "average_degree": 1.9976470588235293,
        "betweenness": 423.50117647058823
      },
      {
        "id": "C0024950",
        "disease": "Maxillary Diseases",
        "nodes": 379,
        "edges": 378,
        "average_degree": 1.9947229551451187,
        "betweenness": 188.00263852242745
      },
      {
        "id": "C0028433",
        "disease": "Nose Neoplasms",
        "nodes": 379,
        "edges": 378,
        "average_degree": 1.9947229551451187,
        "betweenness": 188.00263852242745
      },
      {
        "id": "C0741160",
        "disease": "Aortic Aneurysm, Ruptured",
        "nodes": 824,
        "edges": 823,
        "average_degree": 1.9975728155339805,
        "betweenness": 410.501213592233
      },
      {
        "id": "C0010398",
        "disease": "Cruveilhier-Baumgarten Syndrome",
        "nodes": 1049,
        "edges": 1049,
        "average_degree": 2.0,
        "betweenness": 523.0009532888465
      },
      {
        "id": "C0021845",
        "disease": "Intestinal Perforation",
        "nodes": 344,
        "edges": 343,
        "average_degree": 1.994186046511628,
        "betweenness": 170.50290697674419
      },
      {
        "id": "C0010073",
        "disease": "Coronary Artery Vasospasm",
        "nodes": 342,
        "edges": 341,
        "average_degree": 1.9941520467836258,
        "betweenness": 169.50292397660817
      },
      {
        "id": "C0341934",
        "disease": "Transient hypertension of pregnancy",
        "nodes": 375,
        "edges": 374,
        "average_degree": 1.9946666666666666,
        "betweenness": 186.00266666666667
      },
      {
        "id": "C0403825",
        "disease": "Globozoospermia",
        "nodes": 342,
        "edges": 341,
        "average_degree": 1.9941520467836258,
        "betweenness": 169.50292397660817
      },
      {
        "id": "C0018036",
        "disease": "Hypertension, Goldblatt",
        "nodes": 355,
        "edges": 354,
        "average_degree": 1.9943661971830986,
        "betweenness": 176.00281690140844
      },
      {
        "id": "C0020545",
        "disease": "Hypertension, Renovascular",
        "nodes": 342,
        "edges": 341,
        "average_degree": 1.9941520467836258,
        "betweenness": 169.50292397660817
      },
      {
        "id": "C0085580",
        "disease": "Essential Hypertension",
        "nodes": 710,
        "edges": 710,
        "average_degree": 2.0,
        "betweenness": 353.5014084507042
      },
      {
        "id": "C0020541",
        "disease": "Portal Hypertension",
        "nodes": 1049,
        "edges": 1049,
        "average_degree": 2.0,
        "betweenness": 523.0009532888465
      },
      {
        "id": "C0151636",
        "disease": "Premature ventricular contractions",
        "nodes": 342,
        "edges": 341,
        "average_degree": 1.9941520467836258,
        "betweenness": 169.50292397660817
      },
      {
        "id": "C0852036",
        "disease": "Pregnancy associated hypertension",
        "nodes": 375,
        "edges": 374,
        "average_degree": 1.9946666666666666,
        "betweenness": 186.00266666666667
      },
      {
        "id": "C0520459",
        "disease": "Necrotizing Enterocolitis",
        "nodes": 933,
        "edges": 933,
        "average_degree": 2.0,
        "betweenness": 465.0010718113612
      },
      {
        "id": "C0032914",
        "disease": "Pre-Eclampsia",
        "nodes": 685,
        "edges": 685,
        "average_degree": 2.0,
        "betweenness": 341.0014598540146
      },
      {
        "id": "C0000832",
        "disease": "Abruptio Placentae",
        "nodes": 342,
        "edges": 341,
        "average_degree": 1.9941520467836258,
        "betweenness": 169.50292397660817
      },
      {
        "id": "C0028960",
        "disease": "Oligospermia",
        "nodes": 629,
        "edges": 628,
        "average_degree": 1.9968203497615262,
        "betweenness": 313.00158982511925
      },
      {
        "id": "C0403824",
        "disease": "Teratozoospermia",
        "nodes": 342,
        "edges": 341,
        "average_degree": 1.9941520467836258,
        "betweenness": 169.50292397660817
      },
      {
        "id": "C0042594",
        "disease": "Vestibular Diseases",
        "nodes": 343,
        "edges": 342,
        "average_degree": 1.9941690962099126,
        "betweenness": 170.00291545189503
      },
      {
        "id": "C0003850",
        "disease": "Arteriosclerosis",
        "nodes": 388,
        "edges": 387,
        "average_degree": 1.9948453608247423,
        "betweenness": 192.50257731958763
      },
      {
        "id": "C0030781",
        "disease": "Peliosis Hepatis",
        "nodes": 100,
        "edges": 99,
        "average_degree": 1.98,
        "betweenness": 48.51
      },
      {
        "id": "C0917713",
        "disease": "Becker Muscular Dystrophy",
        "nodes": 1220,
        "edges": 1219,
        "average_degree": 1.998360655737705,
        "betweenness": 608.5008196721311
      },
      {
        "id": "C0013238",
        "disease": "Dry Eye Syndromes",
        "nodes": 962,
        "edges": 961,
        "average_degree": 1.997920997920998,
        "betweenness": 479.5010395010395
      },
      {
        "id": "C0010674",
        "disease": "Cystic Fibrosis",
        "nodes": 1269,
        "edges": 1269,
        "average_degree": 2.0,
        "betweenness": 633.0007880220646
      },
      {
        "id": "C1527396",
        "disease": "Fibrocystic Disease of Pancreas",
        "nodes": 1263,
        "edges": 1263,
        "average_degree": 2.0,
        "betweenness": 630.0007917656374
      },
      {
        "id": "C0878576",
        "disease": "Posterior Leukoencephalopathy Syndrome",
        "nodes": 962,
        "edges": 961,
        "average_degree": 1.997920997920998,
        "betweenness": 479.5010395010395
      },
      {
        "id": "C0521607",
        "disease": "Peritoneal Fibrosis",
        "nodes": 962,
        "edges": 961,
        "average_degree": 1.997920997920998,
        "betweenness": 479.5010395010395
      },
      {
        "id": "C4748708",
        "disease": "INFLAMMATORY BOWEL DISEASE, IMMUNODEFICIENCY, AND ENCEPHALOPATHY",
        "nodes": 962,
        "edges": 961,
        "average_degree": 1.997920997920998,
        "betweenness": 479.5010395010395
      },
      {
        "id": "C3542021",
        "disease": "Duchenne and Becker Muscular Dystrophy",
        "nodes": 1220,
        "edges": 1219,
        "average_degree": 1.998360655737705,
        "betweenness": 608.5008196721311
      },
      {
        "id": "C2717759",
        "disease": "Degenerative Intervertebral Discs",
        "nodes": 962,
        "edges": 961,
        "average_degree": 1.997920997920998,
        "betweenness": 479.5010395010395
      },
      {
        "id": "C0158266",
        "disease": "Intervertebral Disc Degeneration",
        "nodes": 962,
        "edges": 961,
        "average_degree": 1.997920997920998,
        "betweenness": 479.5010395010395
      },
      {
        "id": "C2717860",
        "disease": "Encapsulating Peritoneal Sclerosis",
        "nodes": 962,
        "edges": 961,
        "average_degree": 1.997920997920998,
        "betweenness": 479.5010395010395
      },
      {
        "id": "C2717859",
        "disease": "Peritoneal Sclerosis",
        "nodes": 962,
        "edges": 961,
        "average_degree": 1.997920997920998,
        "betweenness": 479.5010395010395
      },
      {
        "id": "C0030848",
        "disease": "Peyronie Disease",
        "nodes": 962,
        "edges": 961,
        "average_degree": 1.997920997920998,
        "betweenness": 479.5010395010395
      },
      {
        "id": "C3160858",
        "disease": "Posterior reversible encephalopathy syndrome",
        "nodes": 962,
        "edges": 961,
        "average_degree": 1.997920997920998,
        "betweenness": 479.5010395010395
      },
      {
        "id": "C0013264",
        "disease": "Muscular Dystrophy, Duchenne",
        "nodes": 1220,
        "edges": 1219,
        "average_degree": 1.998360655737705,
        "betweenness": 608.5008196721311
      },
      {
        "id": "C0392164",
        "disease": "Pulmonary Cystic Fibrosis",
        "nodes": 1263,
        "edges": 1263,
        "average_degree": 2.0,
        "betweenness": 630.0007917656374
      },
      {
        "id": "C0011989",
        "disease": "Camurati-Engelmann Syndrome",
        "nodes": 962,
        "edges": 961,
        "average_degree": 1.997920997920998,
        "betweenness": 479.5010395010395
      },
      {
        "id": "C0455503",
        "disease": "H/O: depression",
        "nodes": 1004,
        "edges": 1003,
        "average_degree": 1.99800796812749,
        "betweenness": 500.50099601593627
      },
      {
        "id": "C0028797",
        "disease": "Occupational Diseases",
        "nodes": 1090,
        "edges": 1089,
        "average_degree": 1.998165137614679,
        "betweenness": 543.5009174311926
      },
      {
        "id": "C0021290",
        "disease": "Neonatal disorder",
        "nodes": 978,
        "edges": 977,
        "average_degree": 1.9979550102249488,
        "betweenness": 487.50102249488754
      },
      {
        "id": "C0007140",
        "disease": "Carcinosarcoma",
        "nodes": 1021,
        "edges": 1021,
        "average_degree": 2.0,
        "betweenness": 509.00097943192947
      },
      {
        "id": "C1563705",
        "disease": "Nephrogenic Diabetes Insipidus, Type I",
        "nodes": 738,
        "edges": 738,
        "average_degree": 2.0,
        "betweenness": 367.50135501355015
      },
      {
        "id": "C0032617",
        "disease": "Polyuria",
        "nodes": 770,
        "edges": 770,
        "average_degree": 2.0,
        "betweenness": 383.5012987012987
      },
      {
        "id": "C3542500",
        "disease": "ADH-Resistant Diabetes Insipidus",
        "nodes": 738,
        "edges": 738,
        "average_degree": 2.0,
        "betweenness": 367.50135501355015
      },
      {
        "id": "C1563706",
        "disease": "Nephrogenic Diabetes Insipidus, Type II",
        "nodes": 738,
        "edges": 738,
        "average_degree": 2.0,
        "betweenness": 367.50135501355015
      },
      {
        "id": "C0268443",
        "disease": "Acquired Nephrogenic Diabetes Insipidus",
        "nodes": 738,
        "edges": 738,
        "average_degree": 2.0,
        "betweenness": 367.50135501355015
      },
      {
        "id": "C0677501",
        "disease": "Congenital Nephrogenic Diabetes Insipidus",
        "nodes": 738,
        "edges": 738,
        "average_degree": 2.0,
        "betweenness": 367.50135501355015
      },
      {
        "id": "C0162283",
        "disease": "Nephrogenic Diabetes Insipidus",
        "nodes": 738,
        "edges": 738,
        "average_degree": 2.0,
        "betweenness": 367.50135501355015
      },
      {
        "id": "C0751856",
        "disease": "Mad Hatter Disease",
        "nodes": 862,
        "edges": 862,
        "average_degree": 2.0,
        "betweenness": 429.5011600928074
      },
      {
        "id": "C0086626",
        "disease": "Minamata Disease",
        "nodes": 862,
        "edges": 862,
        "average_degree": 2.0,
        "betweenness": 429.5011600928074
      },
      {
        "id": "C0274860",
        "disease": "Mercury Poisoning, Organic",
        "nodes": 862,
        "edges": 862,
        "average_degree": 2.0,
        "betweenness": 429.5011600928074
      },
      {
        "id": "C0274859",
        "disease": "Inorganic Mercury Poisoning",
        "nodes": 862,
        "edges": 862,
        "average_degree": 2.0,
        "betweenness": 429.5011600928074
      },
      {
        "id": "C0751855",
        "disease": "Mercury Encephalopathy",
        "nodes": 862,
        "edges": 862,
        "average_degree": 2.0,
        "betweenness": 429.5011600928074
      },
      {
        "id": "C0546127",
        "disease": "Mercury Poisoning, Nervous System",
        "nodes": 862,
        "edges": 862,
        "average_degree": 2.0,
        "betweenness": 429.5011600928074
      },
      {
        "id": "C0751858",
        "disease": "Mercury Psychosis",
        "nodes": 862,
        "edges": 862,
        "average_degree": 2.0,
        "betweenness": 429.5011600928074
      },
      {
        "id": "C0751857",
        "disease": "Mercurial Neuroanesthenia",
        "nodes": 862,
        "edges": 862,
        "average_degree": 2.0,
        "betweenness": 429.5011600928074
      },
      {
        "id": "C0238590",
        "disease": "Acrogeria",
        "nodes": 139,
        "edges": 139,
        "average_degree": 2.0,
        "betweenness": 68.00719424460432
      },
      {
        "id": "C0338586",
        "disease": "Vertebral Artery Dissection",
        "nodes": 139,
        "edges": 139,
        "average_degree": 2.0,
        "betweenness": 68.00719424460432
      },
      {
        "id": "C0022548",
        "disease": "Keloid",
        "nodes": 500,
        "edges": 500,
        "average_degree": 2.0,
        "betweenness": 248.502
      },
      {
        "id": "C0406584",
        "disease": "Acrogeria, gottron type",
        "nodes": 139,
        "edges": 139,
        "average_degree": 2.0,
        "betweenness": 68.00719424460432
      },
      {
        "id": "C0553692",
        "disease": "Brain hemorrhage",
        "nodes": 229,
        "edges": 229,
        "average_degree": 2.0,
        "betweenness": 113.00436681222708
      },
      {
        "id": "C0013720",
        "disease": "Ehlers-Danlos Syndrome",
        "nodes": 189,
        "edges": 189,
        "average_degree": 2.0,
        "betweenness": 93.005291005291
      },
      {
        "id": "C0268338",
        "disease": "Ehlers-Danlos Syndrome, Type IV",
        "nodes": 139,
        "edges": 139,
        "average_degree": 2.0,
        "betweenness": 68.00719424460432
      },
      {
        "id": "C0948008",
        "disease": "Ischemic stroke",
        "nodes": 178,
        "edges": 178,
        "average_degree": 2.0,
        "betweenness": 87.50561797752809
      },
      {
        "id": "C1853365",
        "disease": "AORTIC ANEURYSM, FAMILIAL ABDOMINAL 1",
        "nodes": 139,
        "edges": 139,
        "average_degree": 2.0,
        "betweenness": 68.00719424460432
      },
      {
        "id": "C0399367",
        "disease": "Amelogenesis imperfecta local hypoplastic form",
        "nodes": 243,
        "edges": 242,
        "average_degree": 1.991769547325103,
        "betweenness": 120.00411522633745
      },
      {
        "id": "C0524910",
        "disease": "Hepatitis C, Chronic",
        "nodes": 247,
        "edges": 246,
        "average_degree": 1.991902834008097,
        "betweenness": 122.00404858299595
      },
      {
        "id": "C0399376",
        "disease": "Amelogenesis Imperfecta, Type III",
        "nodes": 203,
        "edges": 202,
        "average_degree": 1.9901477832512315,
        "betweenness": 100.00492610837438
      },
      {
        "id": "C2931280",
        "disease": "Perniola Krajewska Carnevale syndrome",
        "nodes": 203,
        "edges": 202,
        "average_degree": 1.9901477832512315,
        "betweenness": 100.00492610837438
      },
      {
        "id": "C4015557",
        "disease": "AMELOGENESIS IMPERFECTA, TYPE IH",
        "nodes": 203,
        "edges": 202,
        "average_degree": 1.9901477832512315,
        "betweenness": 100.00492610837438
      },
      {
        "id": "C3279974",
        "disease": "NAIL DISORDER, NONSYNDROMIC CONGENITAL, 10",
        "nodes": 10,
        "edges": 9,
        "average_degree": 1.8,
        "betweenness": 3.6
      },
      {
        "id": "C0338831",
        "disease": "Manic",
        "nodes": 1569,
        "edges": 1569,
        "average_degree": 2.0,
        "betweenness": 783.0006373486297
      },
      {
        "id": "C0949664",
        "disease": "Tauopathies",
        "nodes": 1081,
        "edges": 1081,
        "average_degree": 2.0,
        "betweenness": 539.0009250693802
      },
      {
        "id": "C0024713",
        "disease": "Manic Disorder",
        "nodes": 1366,
        "edges": 1366,
        "average_degree": 2.0,
        "betweenness": 681.5007320644216
      },
      {
        "id": "C0005587",
        "disease": "Depression, Bipolar",
        "nodes": 1402,
        "edges": 1402,
        "average_degree": 2.0,
        "betweenness": 699.5007132667617
      },
      {
        "id": "C1846386",
        "disease": "Focal Cortical Dysplasia of Taylor, Type IIa",
        "nodes": 427,
        "edges": 427,
        "average_degree": 2.0,
        "betweenness": 212.0023419203747
      },
      {
        "id": "C1854465",
        "disease": "TUBEROUS SCLEROSIS 1 (disorder)",
        "nodes": 293,
        "edges": 293,
        "average_degree": 2.0,
        "betweenness": 145.0034129692833
      },
      {
        "id": "C1838327",
        "disease": "Polycystic kidneys, severe infantile with tuberous sclerosis",
        "nodes": 274,
        "edges": 274,
        "average_degree": 2.0,
        "betweenness": 135.5036496350365
      },
      {
        "id": "C0546878",
        "disease": "Nodding spasm",
        "nodes": 328,
        "edges": 328,
        "average_degree": 2.0,
[truncated: 831,999 more chars]
